# Supplementary material for: [3-Chloro-N′-(2-oxidonaphthalen-1-yl­methylidene)benzohydrazidato]methanol(methanolato)oxidovanadium(V)
Source: Acta Crystallogr Sect E Struct Rep Online. 2011 Aug 17;67(Pt 9):m1254. doi: 10.1107/S1600536811032703 (PMC3200794; doi:10.1107/S1600536811032703)
Supplement: Supplementary file 2 [file e-67-m1254-Isup2.hkl]

# 
# h,k,l, Fc-squared, Fo-squared, sigma(Fo-squared) and status flag 
# 
data_I
_shelx_title ' 1 in P2(1)/n' 
_shelx_refln_list_code          4 
_shelx_F_calc_maximum      239.08 
_exptl_crystal_F_000       928.00 
_reflns_d_resolution_high  0.7828 
 
loop_ 
 _symmetry_equiv_pos_as_xyz 
 'x, y, z' 
 '-x+1/2, y+1/2, -z+1/2' 
 '-x, -y, -z' 
 'x-1/2, -y-1/2, z-1/2' 
 
_cell_length_a    12.8720 
_cell_length_b     7.6130 
_cell_length_c    20.6950 
_cell_angle_alpha  90.000 
_cell_angle_beta   98.931 
_cell_angle_gamma  90.000 
 
_shelx_F_squared_multiplier     1.000 
 
loop_ 
 _refln_index_h 
 _refln_index_k 
 _refln_index_l 
 _refln_F_squared_calc 
 _refln_F_squared_meas 
 _refln_F_squared_sigma 
 _refln_observed_status 
   2   0   0     1647.89     1715.37     25.15 o 
   4   0   0     2595.14     2603.90     40.56 o 
   6   0   0     7948.99     7838.23    193.40 o 
   8   0   0      605.13      544.15     20.43 o 
  10   0   0      515.54      479.79     22.14 o 
  12   0   0       23.94        3.92     14.01 o 
  14   0   0      139.80      122.21     27.47 o 
  16   0   0       25.39      -10.65     18.50 o 
   1   1   0       37.08       77.11      9.70 o 
   2   1   0      276.55      295.58     11.99 o 
   3   1   0     1886.90     1769.71     24.47 o 
   4   1   0     3518.34     3447.70     36.65 o 
   5   1   0      613.71      602.52     12.22 o 
   6   1   0      799.35      791.84     19.09 o 
   7   1   0       47.75       77.44     11.34 o 
   8   1   0       62.03       63.46      9.54 o 
   9   1   0      366.76      317.71     16.02 o 
  10   1   0       56.07       90.77     12.96 o 
  11   1   0     1475.73     1470.80     53.60 o 
  12   1   0      133.21      154.85     14.82 o 
  13   1   0      481.98      513.10     30.09 o 
  14   1   0      146.36      160.64     52.98 o 
  15   1   0      415.17      386.55     69.51 o 
  16   1   0        2.73       -2.85     12.88 o 
   0   2   0    19205.90    17490.82    286.74 o 
   1   2   0     1022.83     1231.95     12.60 o 
   2   2   0     5249.33     5620.33     45.79 o 
   3   2   0     1608.68     1570.61     16.94 o 
   4   2   0      317.90      394.20      7.30 o 
   5   2   0     3191.16     2915.76     30.31 o 
   6   2   0      636.65      617.29     13.86 o 
   7   2   0      273.53      252.70      9.29 o 
   8   2   0     1661.76     1636.02     33.31 o 
   9   2   0      315.62      348.94     13.80 o 
  10   2   0      812.71      817.15     29.16 o 
  11   2   0        1.29       -3.27      7.30 o 
  12   2   0       59.42       84.70     12.51 o 
  13   2   0       50.31       51.00     11.83 o 
  14   2   0       77.63       72.58     17.24 o 
  15   2   0       23.00       49.45     17.21 o 
   1   3   0     1112.41     1143.20     13.56 o 
   2   3   0      657.82      629.08      9.69 o 
   3   3   0     3023.34     3122.60     36.42 o 
   4   3   0      167.20      161.36      7.60 o 
   5   3   0       83.67      125.31      6.70 o 
   6   3   0     1756.39     1697.70     26.21 o 
   7   3   0      228.01      256.75     11.74 o 
   8   3   0      350.24      355.95     15.70 o 
   9   3   0        9.25       10.73      6.21 o 
  10   3   0      740.72      746.66     21.41 o 
  11   3   0       60.54       61.23     11.35 o 
  12   3   0       65.40       99.75     17.43 o 
  13   3   0       33.01       32.82     11.86 o 
  14   3   0      153.94      154.70     19.81 o 
  15   3   0        0.08        6.45     14.25 o 
   0   4   0       48.43       78.13      6.24 o 
   1   4   0       55.32       53.85      4.73 o 
   2   4   0      697.91      733.31     11.93 o 
   3   4   0      754.69      736.17     13.44 o 
   4   4   0      932.67      904.64     16.34 o 
   5   4   0      762.28      688.65     14.24 o 
   6   4   0      923.87      933.03     20.75 o 
   7   4   0      466.32      452.84     15.44 o 
   8   4   0      158.89      174.87     11.70 o 
   9   4   0      161.21      166.36     14.56 o 
  10   4   0      188.99      182.84     19.42 o 
  11   4   0       79.84       83.97     10.82 o 
  12   4   0       31.81       26.11     10.98 o 
  13   4   0       49.45       57.06     17.03 o 
  14   4   0       31.51       14.31     14.86 o 
   1   5   0       45.32       40.93      5.27 o 
   2   5   0        9.30        8.93      4.38 o 
   3   5   0       15.27       10.04      4.43 o 
   4   5   0      158.67      145.94     11.19 o 
   5   5   0      649.69      644.86     17.54 o 
   6   5   0      126.05      154.47     13.49 o 
   7   5   0      461.69      449.57     28.94 o 
   8   5   0      118.44      105.52     13.13 o 
   9   5   0       55.49       71.08     15.30 o 
  10   5   0      203.99      198.97     21.79 o 
  11   5   0      178.60      171.99     17.01 o 
  12   5   0        3.03        0.04     12.52 o 
  13   5   0       28.66       47.54     18.12 o 
   0   6   0      477.34      422.01     22.39 o 
   1   6   0        3.08       -4.87      5.64 o 
   2   6   0      570.97      555.55     27.49 o 
   3   6   0        0.17        9.89      7.06 o 
   4   6   0      811.09      867.45     26.39 o 
   5   6   0       29.39       19.02     17.94 o 
   6   6   0      426.03      442.05     26.95 o 
   7   6   0       30.35       35.55     14.03 o 
   8   6   0       37.81       37.96     14.25 o 
   9   6   0        4.72        2.92     11.29 o 
  10   6   0       61.46       54.78     15.96 o 
  11   6   0       55.77       43.44     23.54 o 
  12   6   0       63.19       79.55     18.98 o 
   1   7   0       37.97       37.73      9.83 o 
   2   7   0       40.65       51.42     10.88 o 
   3   7   0      114.32      125.06     17.32 o 
   4   7   0       71.88      100.68     24.39 o 
   5   7   0        0.30       17.41     12.37 o 
   6   7   0      142.97      134.91     34.20 o 
   7   7   0        9.85        9.43     21.02 o 
   8   7   0       35.17       19.75     14.20 o 
   9   7   0       16.63        4.89     12.48 o 
  10   7   0       85.98       95.08     20.11 o 
  11   7   0        2.99        5.09     13.86 o 
   0   8   0        3.71       -1.68     14.01 o 
   1   8   0      455.84      541.27     30.06 o 
   2   8   0      114.92      139.31     15.60 o 
   3   8   0       20.58       20.86     10.46 o 
   4   8   0      613.06      651.96     51.01 o 
   5   8   0      299.69      260.67     47.65 o 
   6   8   0        7.33       19.80     14.81 o 
   7   8   0        6.26       -1.59     14.07 o 
   8   8   0        1.78       -7.05     14.25 o 
   9   8   0        8.49       14.49     14.81 o 
   1   9   0       56.88       51.86     19.90 o 
   2   9   0        1.38        1.21     11.25 o 
   3   9   0       14.72        1.25     13.06 o 
   4   9   0       14.55       12.96     14.20 o 
   5   9   0       86.68       73.16     19.82 o 
   6   9   0        2.28        4.58     14.37 o 
 -15   0   1      137.42      202.93     35.32 o 
 -13   0   1      921.04      858.82     53.26 o 
 -11   0   1     1201.26     1141.36     55.50 o 
  -9   0   1      777.13      782.33     30.27 o 
  -7   0   1      638.64      562.54     19.08 o 
  -5   0   1    12877.47    12023.48    212.46 o 
  -3   0   1     2298.42     2484.21     51.85 o 
   3   0   1      809.05      865.63     17.78 o 
   5   0   1       17.46       19.28      7.85 o 
   7   0   1     3878.73     4701.18     61.99 o 
   9   0   1     2333.72     2174.75     77.64 o 
  11   0   1      937.33      961.16     33.10 o 
  13   0   1     1524.25     1504.62     72.32 o 
  15   0   1      123.43      104.83     28.59 o 
 -16   1   1       10.47        7.86     14.46 o 
 -15   1   1      107.15      116.30     37.00 o 
 -14   1   1        2.09      -15.76     10.51 o 
 -13   1   1       37.55       22.86     13.73 o 
 -12   1   1      178.45      188.89     15.56 o 
 -11   1   1       94.46       85.31     11.38 o 
 -10   1   1      313.56      288.57     17.01 o 
  -9   1   1       71.67       83.83      9.39 o 
  -8   1   1     3104.16     3230.04     40.22 o 
  -7   1   1        1.22        4.89      3.80 o 
  -6   1   1      334.34      420.35     10.60 o 
  -5   1   1     2545.76     2503.75     29.09 o 
  -4   1   1     3888.73     3676.99     36.90 o 
  -3   1   1     7817.78     7973.04     74.85 o 
  -2   1   1    51257.24    47137.20    378.41 o 
  -1   1   1      475.11      608.14      9.88 o 
   0   1   1    25707.62    24602.36    333.93 o 
   1   1   1    12082.18    12254.98     90.93 o 
   2   1   1      497.08      519.78     10.52 o 
   3   1   1      191.03      223.72      6.17 o 
   4   1   1      431.35      415.04      8.16 o 
   5   1   1      449.93      450.49      9.26 o 
   6   1   1     6156.78     6125.72     54.36 o 
   7   1   1      104.44      126.69      8.91 o 
   8   1   1     1585.27     1520.15     21.97 o 
   9   1   1        3.97        7.76      5.04 o 
  10   1   1      328.02      345.78     17.20 o 
  11   1   1      105.69       81.25     11.35 o 
  12   1   1       88.17       56.56     11.10 o 
  13   1   1        1.00       17.69     17.10 o 
  14   1   1      264.73      199.07     23.06 o 
  15   1   1        3.82        1.79     14.58 o 
  16   1   1       30.76       16.32     15.00 o 
 -15   2   1      187.94      173.49     23.56 o 
 -14   2   1      400.96      338.01     28.32 o 
 -13   2   1        8.11        3.43      8.81 o 
 -12   2   1      145.89      155.60     16.72 o 
 -11   2   1      186.12      161.26     14.72 o 
 -10   2   1      686.96      655.39     22.65 o 
  -9   2   1        5.40       -7.74      5.16 o 
  -8   2   1      198.84      247.89     14.14 o 
  -7   2   1      344.65      333.14     13.96 o 
  -6   2   1      109.18      124.50      4.92 o 
  -5   2   1     1925.65     1928.76     24.50 o 
  -4   2   1        0.18       10.06      7.68 o 
  -3   2   1       59.57      178.86     14.48 o 
  -2   2   1     6512.90     7397.33     58.30 o 
  -1   2   1     2079.36     2615.72     27.45 o 
   0   2   1      187.38      440.62     11.89 o 
   1   2   1     3039.58     2902.08     29.08 o 
   2   2   1     2351.18     2374.01     21.13 o 
   3   2   1      920.76      901.10     11.11 o 
   4   2   1     7070.25     7007.84     52.97 o 
   5   2   1       64.71       88.65      5.12 o 
   6   2   1      893.44      885.21     14.85 o 
   7   2   1      121.65      153.27      7.38 o 
   8   2   1      471.85      477.99     14.82 o 
   9   2   1     1414.05     1417.05     27.20 o 
  10   2   1       61.44       75.62     11.06 o 
  11   2   1      620.68      640.83     31.69 o 
  12   2   1       88.26       78.14     12.38 o 
  13   2   1       33.96       37.93     11.33 o 
  14   2   1       95.29      129.07     20.41 o 
  15   2   1       15.92        6.23     13.41 o 
 -15   3   1       10.45       -1.06     13.41 o 
 -14   3   1      106.30      118.98     16.39 o 
 -13   3   1        0.19        1.17      8.80 o 
 -12   3   1        1.51        4.56      8.73 o 
 -11   3   1      171.74      141.72     14.12 o 
 -10   3   1        3.67        3.26      6.18 o 
  -9   3   1      646.93      600.43     29.61 o 
  -8   3   1      169.27      132.72     11.26 o 
  -7   3   1     3191.69     3055.18     47.74 o 
  -6   3   1       35.65       54.70      5.42 o 
  -5   3   1     2872.19     2798.94     33.76 o 
  -4   3   1      161.93      161.34      5.68 o 
  -3   3   1       31.74       38.94      3.41 o 
  -2   3   1       46.61       37.63      3.22 o 
  -1   3   1       56.26       94.17      5.21 o 
   0   3   1      288.09      305.27      7.66 o 
   1   3   1      544.19      509.85      8.49 o 
   2   3   1       13.08       17.91      2.88 o 
   3   3   1     1711.10     1650.66     18.28 o 
   4   3   1     2970.99     2926.67     27.69 o 
   5   3   1      436.46      321.06      7.98 o 
   6   3   1      591.77      683.51     16.74 o 
   7   3   1     1325.62     1356.03     25.53 o 
   8   3   1      569.61      597.59     17.59 o 
   9   3   1      807.84      789.08     21.13 o 
  10   3   1      251.08      295.89     18.31 o 
  11   3   1      376.20      320.48     25.33 o 
  12   3   1      183.45      173.90     16.57 o 
  13   3   1       98.44       99.38     14.84 o 
  14   3   1        8.64       18.99     11.81 o 
  15   3   1        6.26       15.30     14.65 o 
 -14   4   1       69.00      102.30     20.60 o 
 -13   4   1       97.04       94.96     18.80 o 
 -12   4   1       76.69       77.58     16.99 o 
 -11   4   1      145.22      179.07     18.04 o 
 -10   4   1     1299.24     1296.72     29.45 o 
  -9   4   1      488.76      500.83     17.67 o 
  -8   4   1      109.81      122.58     11.98 o 
  -7   4   1      497.64      511.39     16.22 o 
  -6   4   1      868.55      862.35     28.24 o 
  -5   4   1       28.52       37.08      5.91 o 
  -4   4   1      502.86      544.40     12.79 o 
  -3   4   1       21.80       29.39      6.01 o 
  -2   4   1       43.11       39.04      4.26 o 
  -1   4   1        5.88        2.07      2.92 o 
   0   4   1     1271.95     1269.26     16.67 o 
   1   4   1      757.41      798.11     12.35 o 
   2   4   1       41.17       51.92      4.19 o 
   3   4   1      651.05      670.17     12.91 o 
   4   4   1      573.38      552.53     10.98 o 
   5   4   1       69.75       69.23      5.84 o 
   6   4   1      473.46      409.31     15.21 o 
   7   4   1      155.14      157.54     10.60 o 
   8   4   1      512.92      533.13     17.56 o 
   9   4   1      154.24      159.21     12.12 o 
  10   4   1      355.17      418.13     17.49 o 
  11   4   1       39.52       37.89     10.89 o 
  12   4   1       10.78       28.30     11.49 o 
  13   4   1      249.47      212.28     19.04 o 
  14   4   1      200.66      226.05     33.92 o 
 -14   5   1       18.39        9.36     15.26 o 
 -13   5   1        0.35      -16.53     11.47 o 
 -12   5   1      115.89       97.98     19.01 o 
 -11   5   1       85.27       89.32     13.82 o 
 -10   5   1       71.35       88.94     13.59 o 
  -9   5   1        9.62       -0.29      7.97 o 
  -8   5   1      510.44      545.63     24.62 o 
  -7   5   1        3.51       -0.33      6.74 o 
  -6   5   1     1078.37     1175.07     57.33 o 
  -5   5   1        3.62        9.74      5.51 o 
  -4   5   1     1037.58     1118.03     22.93 o 
  -3   5   1        0.11       -6.20      4.13 o 
  -2   5   1     1651.49     1726.39     28.12 o 
  -1   5   1      385.01      402.60     11.41 o 
   0   5   1      742.86      750.44     15.39 o 
   1   5   1      708.92      700.15     22.49 o 
   2   5   1     1010.10      985.10     17.63 o 
   3   5   1     1060.90     1100.98     19.02 o 
   4   5   1     1811.16     1859.57     41.51 o 
   5   5   1       40.06       43.94      8.61 o 
   6   5   1      829.93      831.95     33.42 o 
   7   5   1       36.64       13.55      8.37 o 
   8   5   1      176.19      164.43     14.67 o 
   9   5   1       11.96        8.32      8.22 o 
  10   5   1      113.73      111.39     23.69 o 
  11   5   1        0.22       16.06     10.00 o 
  12   5   1      331.98      363.81     56.34 o 
  13   5   1       99.15      108.59     20.67 o 
 -12   6   1        0.30       11.15     10.70 o 
 -11   6   1       75.88       73.28     14.04 o 
 -10   6   1       18.57        7.54      9.50 o 
  -9   6   1       70.49       95.30     14.07 o 
  -8   6   1        1.78        1.89      8.37 o 
  -7   6   1       55.84       56.99     15.65 o 
  -6   6   1      275.69      294.56     51.57 o 
  -5   6   1      145.26      120.76     17.43 o 
  -4   6   1      569.53      591.72     22.24 o 
  -3   6   1      254.23      212.10     18.85 o 
  -2   6   1      166.03      148.99     13.06 o 
  -1   6   1       46.53       38.86      7.78 o 
   0   6   1        6.11       10.24      6.56 o 
   1   6   1       38.95       36.48      7.69 o 
   2   6   1        5.52       10.44      6.32 o 
   3   6   1       39.41       43.22      9.14 o 
   4   6   1        0.41        0.84      6.80 o 
   5   6   1      597.11      595.31     29.88 o 
   6   6   1      123.80      123.60     17.82 o 
   7   6   1      145.16      147.22     19.20 o 
   8   6   1        0.38        5.05     11.50 o 
   9   6   1       64.72       62.57     15.65 o 
  10   6   1       38.41       22.32     13.81 o 
  11   6   1       45.85       36.52     15.22 o 
  12   6   1        5.29       16.26     22.42 o 
 -11   7   1        0.04       -4.94     12.44 o 
 -10   7   1       26.80       33.54     16.24 o 
  -9   7   1       27.82        8.29     27.19 o 
  -8   7   1       18.07        5.01     14.86 o 
  -7   7   1      225.98      201.61     23.77 o 
  -6   7   1      401.70      445.65     29.13 o 
  -5   7   1       36.22       51.72     15.44 o 
  -4   7   1      682.58      695.36     25.70 o 
  -3   7   1      104.15      136.27     14.33 o 
  -2   7   1       60.21       57.02     11.27 o 
  -1   7   1      481.80      484.32     26.34 o 
   0   7   1      394.04      422.37     18.21 o 
   1   7   1      268.79      217.91     29.63 o 
   2   7   1      212.27      216.53     28.18 o 
   3   7   1       86.84       71.74     11.76 o 
   4   7   1      386.63      382.87     97.82 o 
   5   7   1       15.78       14.96     12.52 o 
   6   7   1       65.10       82.09     17.82 o 
   7   7   1      171.85      216.81     24.18 o 
   8   7   1        8.98       13.13     12.64 o 
   9   7   1        0.09        8.17     13.24 o 
  10   7   1       72.01       47.11     16.82 o 
  11   7   1        8.86       -5.98     14.01 o 
  -9   8   1       64.28       61.99     20.41 o 
  -8   8   1       36.27       14.70     14.95 o 
  -7   8   1        5.46       -1.60     16.26 o 
  -6   8   1        0.11      -14.18     11.57 o 
  -5   8   1       77.22       95.21     19.01 o 
  -4   8   1      242.93      239.30     66.71 o 
  -3   8   1      366.57      278.53     29.35 o 
  -2   8   1      120.20      121.88     15.67 o 
  -1   8   1        0.45        3.16      8.56 o 
   0   8   1       39.34       44.33     23.54 o 
   1   8   1       34.16       31.11     12.68 o 
   2   8   1       47.59       26.85     11.09 o 
   3   8   1      184.24      161.43     29.71 o 
   4   8   1        4.97       -8.44     12.48 o 
   5   8   1       30.59       14.11     17.38 o 
   6   8   1        8.50        1.06     12.26 o 
   7   8   1       12.05       12.33     13.87 o 
   8   8   1      126.57      159.06     23.96 o 
   9   8   1       61.30       75.58     20.33 o 
  -6   9   1        1.11       -5.16     13.06 o 
  -5   9   1       22.49       15.29     15.07 o 
  -4   9   1       16.98       19.62     15.06 o 
  -3   9   1       18.59       22.64     17.10 o 
  -2   9   1        1.92       -2.37     11.41 o 
  -1   9   1       48.46       17.26     23.82 o 
   0   9   1       40.69       10.91     12.67 o 
   1   9   1        7.97       23.92     13.06 o 
   2   9   1       20.71       25.56     14.43 o 
   3   9   1       73.89       28.80     15.65 o 
   4   9   1       14.41        7.40     14.25 o 
   5   9   1      109.27       87.50     19.23 o 
   6   9   1       42.01       17.54     15.22 o 
 -16   0   2        3.01      -15.14     16.82 o 
 -14   0   2      440.36      486.59     43.17 o 
 -12   0   2       30.40        5.61     13.45 o 
 -10   0   2      180.59      176.28     14.92 o 
  -8   0   2      160.04      169.23     16.82 o 
  -6   0   2      182.76      115.37     22.70 o 
  -4   0   2      464.01      382.58     22.98 o 
  -2   0   2    32554.29    30328.95    528.67 o 
   2   0   2     7283.76     7273.06    126.69 o 
   4   0   2    26100.24    25581.17    640.28 o 
   6   0   2     3252.96     2859.28     58.47 o 
   8   0   2     2006.93     1999.04     43.18 o 
  10   0   2       57.00       45.97     15.70 o 
  12   0   2        0.76      -16.26     11.21 o 
  14   0   2      606.64      542.65     46.53 o 
  16   0   2      106.71       98.10     29.15 o 
 -16   1   2       87.09       82.63     20.81 o 
 -15   1   2      144.19      143.00     22.16 o 
 -14   1   2       88.19      123.31     19.99 o 
 -13   1   2      152.84      134.22     19.01 o 
 -12   1   2      451.82      438.38     25.96 o 
 -11   1   2     1436.20     1495.99    121.93 o 
 -10   1   2        1.22       -4.08      5.91 o 
  -9   1   2     1397.32     1364.52     30.24 o 
  -8   1   2        1.36        3.66      7.21 o 
  -7   1   2     4239.66     4245.96     46.93 o 
  -6   1   2       60.69       90.37      5.66 o 
  -5   1   2     4064.83     3893.53     45.32 o 
  -4   1   2     2453.45     2399.02     26.71 o 
  -3   1   2       12.49       37.37      2.92 o 
  -2   1   2        0.14       15.14      3.56 o 
  -1   1   2     2885.36     2929.99     39.20 o 
   0   1   2     1340.62     1371.87     16.62 o 
   1   1   2       12.86       22.02      4.64 o 
   2   1   2      112.32      120.55      3.84 o 
   3   1   2     3506.97     3463.32     31.49 o 
   4   1   2     6728.47     6719.40     56.15 o 
   5   1   2     1329.41     1574.71     19.79 o 
   6   1   2      792.54      814.95     14.06 o 
   7   1   2      105.03       74.95      5.57 o 
   8   1   2        4.21        1.22      3.41 o 
   9   1   2     1706.89     1717.14     29.02 o 
  10   1   2        3.95        9.17      6.98 o 
  11   1   2      838.40      849.23     27.04 o 
  12   1   2       14.82        8.32      8.69 o 
  13   1   2      466.64      344.86     31.39 o 
  14   1   2      125.64      157.31     21.79 o 
  15   1   2       24.29       28.09     15.44 o 
 -16   2   2        0.00       22.41     15.65 o 
 -15   2   2       20.68        6.80     13.64 o 
 -14   2   2       33.64       43.39     20.18 o 
 -13   2   2        6.88       -1.68      8.98 o 
 -12   2   2        0.53       -3.74      7.77 o 
 -11   2   2       14.84       20.25     10.03 o 
 -10   2   2      388.92      346.90     17.14 o 
  -9   2   2      723.04      709.53     22.69 o 
  -8   2   2     2826.42     2851.53     56.22 o 
  -7   2   2     2961.12     2968.14     36.07 o 
  -6   2   2     2291.98     2245.31     28.52 o 
  -5   2   2     1929.67     1816.08     23.77 o 
  -4   2   2     1176.13     1099.00     17.23 o 
  -3   2   2     2147.35     2433.31     27.14 o 
  -2   2   2    38026.02    37259.25    899.68 o 
  -1   2   2    57158.73    53722.66    729.60 o 
   0   2   2    12024.84    12678.30    124.89 o 
   1   2   2     1995.43     1967.27     19.97 o 
   2   2   2     2936.73     2990.96     28.38 o 
   3   2   2      384.36      287.32      6.13 o 
   4   2   2     2234.87     2198.05     21.20 o 
   5   2   2     7093.99     7216.55     62.65 o 
   6   2   2      620.94      562.91     12.02 o 
   7   2   2      912.46      914.80     16.54 o 
   8   2   2     1791.56     1889.83     41.62 o 
   9   2   2     1120.28     1069.36     23.49 o 
  10   2   2       19.13       22.36      8.73 o 
  11   2   2        4.21        1.37      7.67 o 
  12   2   2       71.93       85.20     12.79 o 
  13   2   2       16.11       16.94     10.15 o 
  14   2   2       14.88       -0.40     12.61 o 
  15   2   2       16.75       -2.15     13.27 o 
 -15   3   2        5.82       18.98     14.46 o 
 -14   3   2      219.54      206.42     18.71 o 
 -13   3   2      148.15      161.17     16.70 o 
 -12   3   2      636.70      638.54     38.06 o 
 -11   3   2       61.23       51.79     11.81 o 
 -10   3   2      156.99      147.14     13.40 o 
  -9   3   2      104.39       98.18     14.12 o 
  -8   3   2       72.70       79.12      9.90 o 
  -7   3   2       53.62       60.22      8.24 o 
  -6   3   2       85.40       94.76      7.86 o 
  -5   3   2      121.10      148.97      7.29 o 
  -4   3   2      304.06      370.84     10.17 o 
  -3   3   2      383.29      514.80      9.62 o 
  -2   3   2        9.22        6.92      2.22 o 
  -1   3   2       90.04      191.90      7.07 o 
   0   3   2       10.46       16.15      3.18 o 
   1   3   2     2165.15     2201.71     24.75 o 
   2   3   2     1405.08     1463.33     16.74 o 
   3   3   2        2.78       -0.40      2.44 o 
   4   3   2     2232.91     2270.38     26.09 o 
   5   3   2       31.17       28.68      3.51 o 
   6   3   2     1053.37     1098.55     18.11 o 
   7   3   2      350.46      370.36     13.55 o 
   8   3   2      107.77      138.05     10.15 o 
   9   3   2      240.93      284.25     14.43 o 
  10   3   2      554.32      548.12     22.21 o 
  11   3   2       17.66       25.95      9.79 o 
  12   3   2      136.16      149.60     17.46 o 
  13   3   2      100.92       93.66     14.72 o 
  14   3   2      186.57      190.59     29.20 o 
  15   3   2        1.90       -6.50     12.89 o 
 -14   4   2        8.21       -7.50     12.21 o 
 -13   4   2       15.17       13.99     13.27 o 
 -12   4   2      151.29      179.28     21.58 o 
 -11   4   2      131.94      144.89     15.16 o 
 -10   4   2      153.78      172.27     15.39 o 
  -9   4   2      260.88      225.64     28.59 o 
  -8   4   2       56.11       57.44      9.71 o 
  -7   4   2      210.40      210.89     13.51 o 
  -6   4   2      933.36      902.56     18.58 o 
  -5   4   2      163.79      158.38      8.37 o 
  -4   4   2     1397.44     1448.63     38.21 o 
  -3   4   2     1085.22     1177.89     19.77 o 
  -2   4   2      328.39      402.26     10.80 o 
  -1   4   2     2032.59     2020.42     27.69 o 
   0   4   2     1051.78     1036.08     15.25 o 
   1   4   2      713.45      692.91     11.49 o 
   2   4   2     1203.43     1149.36     15.76 o 
   3   4   2       20.22       12.89      3.27 o 
   4   4   2      321.37      275.54      8.16 o 
   5   4   2       23.80       20.78      4.23 o 
   6   4   2        0.32       -1.07      4.77 o 
   7   4   2        4.18        3.27      5.19 o 
   8   4   2        4.07        4.62      5.65 o 
   9   4   2      131.40      118.82     16.67 o 
  10   4   2      370.76      410.84     17.23 o 
  11   4   2      299.65      269.64     23.91 o 
  12   4   2      139.62      148.85     18.83 o 
  13   4   2       13.59        2.75     10.64 o 
  14   4   2       30.40       22.27     12.71 o 
 -14   5   2        1.65       -3.44     26.35 o 
 -13   5   2       26.35       34.48     16.65 o 
 -12   5   2       20.60       28.26     11.59 o 
 -11   5   2      209.22      192.32     17.66 o 
 -10   5   2      211.36      187.37     16.67 o 
  -9   5   2        5.90       -0.38      8.02 o 
  -8   5   2        7.08        9.85      8.34 o 
  -7   5   2      235.39      209.14     24.06 o 
  -6   5   2      138.61      175.65     16.69 o 
  -5   5   2      615.87      610.41     17.52 o 
  -4   5   2      189.39      198.02     11.09 o 
  -3   5   2       74.73       92.42     11.65 o 
  -2   5   2        8.23        8.13      4.47 o 
  -1   5   2      498.92      512.80     13.07 o 
   0   5   2       21.25       20.10      4.62 o 
   1   5   2       15.81       21.73      5.80 o 
   2   5   2      220.81      203.11     15.40 o 
   3   5   2       35.29       25.97      5.04 o 
   4   5   2       51.59       49.15      5.75 o 
   5   5   2      956.47      927.91     21.09 o 
   6   5   2       36.22       52.48      9.40 o 
   7   5   2       25.49       12.49      8.28 o 
   8   5   2       14.05       10.43      8.64 o 
   9   5   2      225.67      215.12     34.12 o 
  10   5   2        0.11        3.88      9.26 o 
  11   5   2      229.93      223.07     18.70 o 
  12   5   2      126.95      128.18     20.79 o 
  13   5   2       11.40       24.61     15.87 o 
 -12   6   2      218.12      240.92     21.37 o 
 -11   6   2       10.82       25.40     11.41 o 
 -10   6   2       34.11       55.47     12.98 o 
  -9   6   2        1.67        8.99      9.49 o 
  -8   6   2       45.30       46.18     11.54 o 
  -7   6   2      516.47      507.01     22.61 o 
  -6   6   2     1885.63     1976.82     43.36 o 
  -5   6   2       12.46       19.18      8.87 o 
  -4   6   2      876.07      905.19     27.17 o 
  -3   6   2      184.21      191.37     22.91 o 
  -2   6   2      718.80      697.91     23.53 o 
  -1   6   2        2.69        4.59      5.98 o 
   0   6   2     1348.83     1463.48     28.92 o 
   1   6   2      479.35      501.72     18.53 o 
   2   6   2      974.38     1001.51     23.49 o 
   3   6   2      114.20      120.37     11.93 o 
   4   6   2      856.89      824.40     25.45 o 
   5   6   2        1.27       -2.21      9.71 o 
   6   6   2      121.89      120.29     17.64 o 
   7   6   2       99.66      129.30     28.59 o 
   8   6   2      225.43      196.08     21.36 o 
   9   6   2        0.00      -12.44      8.30 o 
  10   6   2       37.54       50.85     15.62 o 
  11   6   2        1.10       14.51     13.74 o 
  12   6   2        4.07       -2.24     19.62 o 
 -11   7   2      115.60      115.66     21.41 o 
 -10   7   2        7.69       -2.08     13.06 o 
  -9   7   2       91.66       78.12     18.01 o 
  -8   7   2        2.55      -10.82     21.86 o 
  -7   7   2        2.45       16.51     12.92 o 
  -6   7   2      874.45      824.12     38.65 o 
  -5   7   2      347.71      419.48     28.93 o 
  -4   7   2        0.04        8.89      8.44 o 
  -3   7   2      127.65      143.89     14.64 o 
  -2   7   2       55.52       70.92     11.59 o 
  -1   7   2       12.03       18.32      8.98 o 
   0   7   2      103.07       93.87     10.77 o 
   1   7   2       34.24       41.01     10.18 o 
   2   7   2       31.29       23.14      9.15 o 
   3   7   2       15.02        6.58      8.24 o 
   4   7   2       28.37       31.48     13.24 o 
   5   7   2       22.73       13.16     12.12 o 
   6   7   2      152.68      156.48     20.79 o 
   7   7   2       17.67       22.48     13.27 o 
   8   7   2       40.72       34.45     23.82 o 
   9   7   2      164.12      157.94     22.19 o 
  10   7   2        9.85       20.47     14.65 o 
  11   7   2        5.04      -16.19     14.29 o 
  -9   8   2       11.16       13.58     15.42 o 
  -8   8   2        0.26       18.60     16.05 o 
  -7   8   2        3.51        8.42     18.78 o 
  -6   8   2       17.10       26.06     14.58 o 
  -5   8   2       50.96       35.71     15.84 o 
  -4   8   2      175.66      214.29     24.32 o 
  -3   8   2        0.51        6.78      9.06 o 
  -2   8   2       20.96        6.57      9.03 o 
  -1   8   2      165.91      153.97     16.28 o 
   0   8   2        0.24        6.72     10.85 o 
   1   8   2      224.58      252.39     27.75 o 
   2   8   2       24.89       27.27     10.30 o 
   3   8   2      144.03      160.94     24.67 o 
   4   8   2       17.96        7.81     12.39 o 
   5   8   2      192.76      204.48     23.74 o 
   6   8   2        0.86       -6.45     11.89 o 
   7   8   2        4.13        0.25     19.34 o 
   8   8   2        2.70        2.49     19.90 o 
  -6   9   2       13.37       18.22     15.86 o 
  -5   9   2      115.97      117.84     22.00 o 
  -4   9   2       62.77       57.08     18.18 o 
  -3   9   2       41.91       44.76     26.63 o 
  -2   9   2       22.48       16.73     12.61 o 
  -1   9   2       22.64       21.87     13.67 o 
   0   9   2        2.47        6.51     12.05 o 
   1   9   2       20.10       13.79     15.70 o 
   2   9   2       26.42       48.77     21.30 o 
   3   9   2        7.99        5.05     17.94 o 
   4   9   2        0.82       -3.00     12.67 o 
   5   9   2       10.62        4.68     24.95 o 
 -15   0   3       65.18       38.12     22.98 o 
 -13   0   3      337.66      287.02     35.32 o 
 -11   0   3     2653.94     2791.73     90.25 o 
  -9   0   3     1858.80     1873.48     54.94 o 
  -7   0   3     2687.05     2672.68     47.96 o 
  -5   0   3      391.80      347.14     22.98 o 
  -3   0   3      331.43      302.37     12.33 o 
  -1   0   3      428.78      381.34      8.72 o 
   1   0   3        2.19        6.05      1.49 o 
   3   0   3     1040.68     1045.50     15.82 o 
   5   0   3       13.94        4.65      2.95 o 
   7   0   3      976.50      947.65     40.92 o 
   9   0   3     1102.03     1139.67     51.01 o 
  11   0   3       64.75       53.82     19.06 o 
  13   0   3      121.91       87.45     24.67 o 
  15   0   3       72.75       85.21     27.47 o 
 -16   1   3        0.34       -1.18     13.81 o 
 -15   1   3       15.45       11.40     13.97 o 
 -14   1   3       41.10       37.84     15.06 o 
 -13   1   3      198.52      245.84     23.77 o 
 -12   1   3        3.42       -3.48      8.86 o 
 -11   1   3       17.16       19.04      9.25 o 
 -10   1   3      683.10      672.28     21.87 o 
  -9   1   3      596.74      601.87     19.76 o 
  -8   1   3      225.48      222.77      9.39 o 
  -7   1   3      128.91      148.24      7.73 o 
  -6   1   3     3554.89     3287.03     37.10 o 
  -5   1   3      701.81      740.68     11.20 o 
  -4   1   3       21.48       23.38      3.24 o 
  -3   1   3     5909.63     6089.09     55.54 o 
  -2   1   3     2278.11     2413.50     24.90 o 
  -1   1   3     5366.57     5528.00     56.90 o 
   0   1   3    20537.40    19572.89    387.81 o 
   1   1   3     5063.96     5043.64     47.65 o 
   2   1   3      221.48      212.76      8.66 o 
   3   1   3     1849.75     1854.98     20.25 o 
   4   1   3     7960.44     7615.36     63.17 o 
   5   1   3     2068.96     2201.97     25.05 o 
   6   1   3     2191.37     2095.55     25.34 o 
   7   1   3      515.46      515.87     11.87 o 
   8   1   3      670.30      626.57     13.93 o 
   9   1   3       90.84       90.18      8.59 o 
  10   1   3       96.98      103.47     11.61 o 
  11   1   3       74.67       66.53     11.11 o 
  12   1   3      483.20      434.36     26.95 o 
  13   1   3       21.78       14.48     11.57 o 
  14   1   3      201.30      197.47     23.69 o 
  15   1   3       12.58        4.61     13.86 o 
 -16   2   3      223.40      278.22     29.12 o 
 -15   2   3       82.12       84.89     19.31 o 
 -14   2   3      487.73      459.15     30.63 o 
 -13   2   3       19.06        0.45      8.82 o 
 -12   2   3      575.48      535.41     27.13 o 
 -11   2   3      697.94      695.51     27.53 o 
 -10   2   3      108.43      106.77     11.72 o 
  -9   2   3      319.12      306.21     15.84 o 
  -8   2   3        2.20        8.47      5.48 o 
  -7   2   3     1478.26     1434.20     22.64 o 
  -6   2   3      874.01      876.70     16.05 o 
  -5   2   3      185.66      208.80      7.67 o 
  -4   2   3        1.40        2.10      2.45 o 
  -3   2   3      371.22      379.18      8.58 o 
  -2   2   3       17.13       45.29      5.26 o 
  -1   2   3    16790.64    16983.58    224.10 o 
   0   2   3       15.49       27.45      3.21 o 
   1   2   3     1553.17     1565.43     17.39 o 
   2   2   3     2229.45     2266.50     23.64 o 
   3   2   3      419.64      434.16     10.57 o 
   4   2   3     4192.04     4324.71     36.07 o 
   5   2   3      854.41     1086.93     16.93 o 
   6   2   3        9.22       -2.56      2.87 o 
   7   2   3      569.62      600.70     13.64 o 
   8   2   3      658.95      667.67     15.11 o 
   9   2   3      830.52      896.99     26.38 o 
  10   2   3       34.38       27.95     17.55 o 
  11   2   3      100.21       80.14     13.09 o 
  12   2   3      660.17      594.38     24.93 o 
  13   2   3        8.50       12.37     10.37 o 
  14   2   3      163.20      207.40     20.09 o 
  15   2   3      108.66      139.14     22.99 o 
 -15   3   3       36.17       23.25     14.83 o 
 -14   3   3      180.68      155.61     27.16 o 
 -13   3   3       11.16       14.33     10.00 o 
 -12   3   3        8.31       17.54      9.75 o 
 -11   3   3        0.56       10.65      8.45 o 
 -10   3   3      163.72      154.44     13.87 o 
  -9   3   3     1575.33     1510.13     34.29 o 
  -8   3   3       18.78       27.87      7.45 o 
  -7   3   3     1493.33     1590.68     25.17 o 
  -6   3   3       92.98      103.87     14.56 o 
  -5   3   3      120.20       96.34      6.40 o 
  -4   3   3     4449.40     4848.42     56.24 o 
  -3   3   3    15001.20    15262.53    216.89 o 
  -2   3   3       34.28       37.39      3.98 o 
  -1   3   3     5959.74     5942.01     58.06 o 
   0   3   3     1324.80     1380.58     20.49 o 
   1   3   3       25.65       55.61      5.45 o 
   2   3   3        2.96        2.26      2.28 o 
   3   3   3      306.25      260.46      6.94 o 
   4   3   3       56.67       58.60      4.17 o 
   5   3   3      966.00     1025.22     14.37 o 
   6   3   3       41.29       40.91      5.38 o 
   7   3   3     1354.05     1346.61     25.87 o 
   8   3   3       61.52       60.74      7.82 o 
   9   3   3      924.79      890.58     22.78 o 
  10   3   3       34.21       44.61     10.46 o 
  11   3   3      214.67      242.20     17.90 o 
  12   3   3      188.90      140.88     15.94 o 
  13   3   3       51.45       63.35     13.67 o 
  14   3   3        8.95        6.28     11.52 o 
  15   3   3        0.50       13.43     11.62 o 
 -14   4   3       10.01       -3.36     13.87 o 
 -13   4   3       88.27       85.17     35.60 o 
 -12   4   3      126.66      133.83     51.57 o 
 -11   4   3      184.37      176.85     56.06 o 
 -10   4   3       17.60       21.90     12.12 o 
  -9   4   3       23.45       12.83     11.01 o 
  -8   4   3        9.91        0.36      9.53 o 
  -7   4   3      654.71      626.73     34.48 o 
  -6   4   3      241.45      229.55     18.16 o 
  -5   4   3     1858.32     1876.85     33.51 o 
  -4   4   3      312.74      344.83     16.66 o 
  -3   4   3     1061.24     1167.92     19.81 o 
  -2   4   3     1008.25     1057.71     19.04 o 
  -1   4   3      182.39      218.85      9.23 o 
   0   4   3     1499.86     1508.60     28.12 o 
   1   4   3      473.33      512.73     12.86 o 
   2   4   3     1057.74      980.73     19.55 o 
   3   4   3       10.90        4.48      3.03 o 
   4   4   3       45.18       29.52      4.05 o 
   5   4   3       28.80       32.25      5.06 o 
   6   4   3        1.51       -5.52      5.26 o 
   7   4   3       50.72       53.17      7.93 o 
   8   4   3      181.43      178.61     11.92 o 
   9   4   3       29.20       47.66      8.79 o 
  10   4   3      454.41      458.33     18.33 o 
  11   4   3      193.29      234.76     19.53 o 
  12   4   3      138.38      162.63     33.05 o 
  13   4   3      104.96      126.48     22.91 o 
  14   4   3       20.85       24.89     13.06 o 
 -14   5   3       37.30       58.42     18.75 o 
 -13   5   3      133.51      151.36     22.95 o 
 -12   5   3       57.48       79.55     14.52 o 
 -11   5   3       63.47       81.81     13.77 o 
 -10   5   3        1.99       -6.16      7.85 o 
  -9   5   3       34.27       22.94     11.98 o 
  -8   5   3     1016.65     1089.48     38.86 o 
  -7   5   3       11.40       29.48     16.26 o 
  -6   5   3     1680.03     1656.32     44.77 o 
  -5   5   3      237.05      248.93     23.12 o 
  -4   5   3      419.62      476.54     19.04 o 
  -3   5   3        1.37        4.27      5.61 o 
  -2   5   3     1852.11     1985.93     29.95 o 
  -1   5   3     1169.20     1213.60     22.61 o 
   0   5   3      703.12      670.01     14.96 o 
   1   5   3     1555.49     1473.33     23.01 o 
   2   5   3     1515.03     1500.67     23.36 o 
   3   5   3      125.12      133.76      8.32 o 
   4   5   3      115.69       81.78      7.88 o 
   5   5   3       11.77       10.47      5.49 o 
   6   5   3      322.32      312.42     24.52 o 
   7   5   3       27.53       36.03      7.57 o 
   8   5   3      170.15      190.04     15.49 o 
   9   5   3       80.10       83.62     12.35 o 
  10   5   3      280.83      258.25     21.98 o 
  11   5   3      136.94      108.88     18.83 o 
  12   5   3      220.14      239.63     40.08 o 
  13   5   3        0.08        3.35     13.57 o 
 -12   6   3        6.82        3.69     10.34 o 
 -11   6   3      422.45      407.23     46.45 o 
 -10   6   3        1.52        8.12      9.97 o 
  -9   6   3       71.34       99.98     15.68 o 
  -8   6   3        0.23        1.45      8.15 o 
  -7   6   3       81.35       98.63     13.44 o 
  -6   6   3      174.13      245.27     24.91 o 
  -5   6   3     3409.19     3384.45     48.98 o 
  -4   6   3       16.53       16.20      7.00 o 
  -3   6   3      103.91       79.96     11.67 o 
  -2   6   3       15.97        1.02      7.20 o 
  -1   6   3      178.76      161.34     11.57 o 
   0   6   3     1340.91     1313.84     27.41 o 
   1   6   3     1319.39     1295.99     32.61 o 
   2   6   3       32.72       24.83      7.09 o 
   3   6   3       63.11       68.91     10.29 o 
   4   6   3       30.60       30.40     11.69 o 
   5   6   3       80.97       70.80     14.86 o 
   6   6   3      507.97      484.79     27.55 o 
   7   6   3      747.13      688.17     32.89 o 
   8   6   3        5.20       15.94     14.01 o 
   9   6   3       11.13       10.20     11.87 o 
  10   6   3       13.71        5.89     12.29 o 
  11   6   3       19.74       29.00     16.54 o 
  12   6   3       32.17       16.82     23.54 o 
 -11   7   3        0.03       22.61     15.80 o 
 -10   7   3        7.79       10.43     14.60 o 
  -9   7   3        3.74        8.20     13.06 o 
  -8   7   3       10.92       15.79     14.27 o 
  -7   7   3       18.40       28.23     14.83 o 
  -6   7   3      353.40      385.68     83.53 o 
  -5   7   3        0.23        9.64     13.45 o 
  -4   7   3      254.57      245.34     21.76 o 
  -3   7   3        5.50        1.55     10.87 o 
  -2   7   3       26.73       35.27     10.16 o 
  -1   7   3      125.66      140.72     14.31 o 
   0   7   3       88.58       94.04     12.44 o 
   1   7   3       68.18       80.55     10.21 o 
   2   7   3      199.48      215.84     16.45 o 
   3   7   3      261.87      224.03     16.58 o 
   4   7   3      264.35      274.98     36.72 o 
   5   7   3       99.59      117.16     26.35 o 
   6   7   3       21.35        4.32     12.89 o 
   7   7   3       85.03       51.30     16.28 o 
   8   7   3       77.25       68.53     17.21 o 
   9   7   3        4.25        7.46     18.78 o 
  10   7   3      196.28      134.36     21.41 o 
  -9   8   3       31.21       15.96     16.02 o 
  -8   8   3       47.58       32.29     19.06 o 
  -7   8   3       14.73        6.23     14.20 o 
  -6   8   3        0.20       -3.17     12.52 o 
  -5   8   3        2.73       10.31     12.88 o 
  -4   8   3       45.89       30.65     15.56 o 
  -3   8   3       10.21       14.04     10.04 o 
  -2   8   3       59.53       67.24     13.17 o 
  -1   8   3        5.70       11.94      9.44 o 
   0   8   3        7.66       10.99     18.50 o 
   1   8   3       42.60       45.41     14.27 o 
   2   8   3       35.71       39.13     11.38 o 
   3   8   3       60.00       87.88     17.82 o 
   4   8   3        6.30        4.34     12.27 o 
   5   8   3        2.97        1.06     12.05 o 
   6   8   3       10.13       17.70     13.45 o 
   7   8   3       41.35       23.20     16.82 o 
   8   8   3        1.75       10.82     26.35 o 
  -6   9   3        1.62       19.32     16.76 o 
  -5   9   3       18.75       40.62     19.90 o 
  -4   9   3       73.78       55.21     18.43 o 
  -3   9   3      103.51       91.48     15.44 o 
  -2   9   3        1.51        4.48     11.69 o 
  -1   9   3       68.73       63.58     16.70 o 
   0   9   3       20.98       30.06     14.65 o 
   1   9   3       54.64       55.02     16.82 o 
   2   9   3       26.55       -1.12     17.94 o 
   3   9   3      192.13      157.53     32.51 o 
   4   9   3        0.47        5.70     13.64 o 
   5   9   3       88.90      106.00     21.41 o 
 -16   0   4        2.43        5.05     19.62 o 
 -14   0   4       67.25       62.79     23.54 o 
 -12   0   4      119.32      154.16     26.35 o 
 -10   0   4     1941.27     1942.13     89.97 o 
  -8   0   4      884.83      860.72     25.54 o 
  -6   0   4     1285.40     1556.14     31.92 o 
  -4   0   4     3456.00     3806.86     54.85 o 
  -2   0   4     2733.93     2600.72     30.52 o 
   0   0   4    13339.85    13448.47    129.13 o 
   2   0   4    21752.40    19920.07    231.84 o 
   4   0   4    13865.95    13527.65    133.86 o 
   6   0   4     3514.50     3571.59     44.73 o 
   8   0   4      765.09      689.80     24.49 o 
  10   0   4      114.97      118.89     34.20 o 
  12   0   4      101.17      132.30     25.79 o 
  14   0   4      183.11      256.75     36.44 o 
 -16   1   4      111.16      102.44     20.61 o 
 -15   1   4       11.13       14.26     14.03 o 
 -14   1   4      101.38      116.71     19.37 o 
 -13   1   4     1076.10     1065.42     41.42 o 
 -12   1   4      330.55      192.28     28.03 o 
 -11   1   4     1166.03     1156.86     30.65 o 
 -10   1   4       97.78       92.90     12.51 o 
  -9   1   4     1488.50     1380.20     30.38 o 
  -8   1   4      339.39      343.01     11.28 o 
  -7   1   4      351.64      333.51     11.42 o 
  -6   1   4      556.38      513.97     13.11 o 
  -5   1   4     1001.38      974.28     16.93 o 
  -4   1   4     2328.18     2281.15     26.02 o 
  -3   1   4     5092.54     5249.41     49.60 o 
  -2   1   4     5281.71     5301.93     47.65 o 
  -1   1   4       44.69       42.79      3.40 o 
   0   1   4      430.73      376.73      8.80 o 
   1   1   4      122.09      118.06      4.49 o 
   2   1   4      581.12      631.08     10.07 o 
   3   1   4       15.88       14.66      2.63 o 
   4   1   4     1337.69     1384.17     23.10 o 
   5   1   4      701.64      689.25     12.80 o 
   6   1   4      268.76      265.57      8.49 o 
   7   1   4       10.92       11.26      4.76 o 
   8   1   4      281.75      269.69     15.13 o 
   9   1   4      152.41      145.57     10.27 o 
  10   1   4      119.33      128.84     14.51 o 
  11   1   4       83.23       76.82     14.86 o 
  12   1   4       39.73       54.29     22.98 o 
  13   1   4      199.93      174.96     42.04 o 
  14   1   4        9.05        5.81     12.88 o 
  15   1   4       59.58       72.14     18.75 o 
 -16   2   4        0.29       -0.81     13.67 o 
 -15   2   4       48.44       47.76     16.84 o 
 -14   2   4      160.99      142.89     21.30 o 
 -13   2   4       12.36        3.36     11.01 o 
 -12   2   4       25.11       14.93      8.79 o 
 -11   2   4      143.96      146.34     13.82 o 
 -10   2   4      336.86      363.95     19.72 o 
  -9   2   4        0.57       -0.76      5.78 o 
  -8   2   4      935.95      960.10     29.82 o 
  -7   2   4     1413.31     1401.28     29.32 o 
  -6   2   4      409.94      393.86     11.09 o 
  -5   2   4     2763.52     2759.33     32.84 o 
  -4   2   4      429.03      434.90     14.51 o 
  -3   2   4     4894.44     4760.37     46.84 o 
  -2   2   4      755.93      715.90     15.37 o 
  -1   2   4     6953.32     6881.75     63.63 o 
   0   2   4        1.61        6.65      2.42 o 
   1   2   4        5.37        3.36      1.91 o 
   2   2   4      319.08      295.59      8.87 o 
   3   2   4     3761.73     3717.04     36.35 o 
   4   2   4      273.93      345.11      9.16 o 
   5   2   4     1714.76     1528.91     21.25 o 
   6   2   4        0.23        2.59      3.47 o 
   7   2   4     2630.23     2607.85     33.86 o 
   8   2   4       24.04       10.88      4.81 o 
   9   2   4     1035.47     1060.60     60.24 o 
  10   2   4      419.72      381.96     19.60 o 
  11   2   4       12.54       37.31     10.33 o 
  12   2   4      298.51      333.05     21.35 o 
  13   2   4      108.84       87.52     14.63 o 
  14   2   4       62.45       62.51     17.39 o 
  15   2   4        1.20       14.88     18.22 o 
 -15   3   4        0.07       -7.29     19.06 o 
 -14   3   4      165.98      164.19     26.70 o 
 -13   3   4        7.97        4.80      9.72 o 
 -12   3   4      403.79      449.90     22.00 o 
 -11   3   4      143.58      128.13     13.67 o 
 -10   3   4      104.92      109.50     12.38 o 
  -9   3   4        1.66        2.57      7.74 o 
  -8   3   4        2.22        3.92      6.12 o 
  -7   3   4     1172.58     1207.04     21.73 o 
  -6   3   4     1549.28     1490.14     23.54 o 
  -5   3   4        2.13       20.18      4.22 o 
  -4   3   4      831.15      897.37     16.06 o 
  -3   3   4     3947.96     4110.36     37.25 o 
  -2   3   4      146.99      167.78     10.15 o 
  -1   3   4     4439.40     4503.75     54.83 o 
   0   3   4      487.50      495.45     11.81 o 
   1   3   4      450.63      498.07      9.75 o 
   2   3   4      243.39      236.73      7.25 o 
   3   3   4      339.00      363.42      9.41 o 
   4   3   4      137.08      147.86      7.07 o 
   5   3   4      503.26      500.23      9.95 o 
   6   3   4        1.54        0.12      3.59 o 
   7   3   4      124.05      130.55     16.10 o 
   8   3   4      673.65      620.97     22.01 o 
   9   3   4       33.24       20.16      6.89 o 
  10   3   4     1518.99     1437.77     36.79 o 
  11   3   4      147.65      137.86     14.84 o 
  12   3   4      105.83      125.34     15.42 o 
  13   3   4      227.31      177.37     24.50 o 
  14   3   4      137.81      132.55     17.76 o 
 -14   4   4       33.63       39.72     16.82 o 
 -13   4   4       54.20       35.34     16.05 o 
 -12   4   4        4.95       -1.23     12.27 o 
 -11   4   4      263.14      288.32     65.87 o 
 -10   4   4        5.35      -12.85      9.16 o 
  -9   4   4      132.38      135.89     16.99 o 
  -8   4   4     2111.47     2152.61     72.88 o 
  -7   4   4     1769.04     1779.44     46.65 o 
  -6   4   4      529.50      462.76     16.51 o 
  -5   4   4      476.58      455.47     17.77 o 
  -4   4   4      308.90      361.03     14.26 o 
  -3   4   4    13302.95    13087.28    118.22 o 
  -2   4   4     6754.20     7002.73     69.99 o 
  -1   4   4     2567.80     2559.89     33.48 o 
   0   4   4       28.51       34.06      5.06 o 
   1   4   4       89.77      100.21      5.34 o 
   2   4   4      203.56      223.91      8.39 o 
   3   4   4     3278.49     3527.64     34.16 o 
   4   4   4     1125.72     1113.06     16.73 o 
   5   4   4       20.67        9.85      4.26 o 
   6   4   4       44.83       68.29      8.03 o 
   7   4   4      715.74      676.56     19.35 o 
   8   4   4       90.03       93.17      9.74 o 
   9   4   4       24.67       12.64      7.26 o 
  10   4   4        2.86       -4.82     10.23 o 
  11   4   4        3.71        8.40      9.80 o 
  12   4   4      108.54      105.83     17.34 o 
  13   4   4        2.41       -3.92      9.73 o 
  14   4   4        3.19       12.94     11.71 o 
 -14   5   4        8.87       -9.70     13.81 o 
 -13   5   4      296.91      275.25    100.06 o 
 -12   5   4        0.08        3.27     10.15 o 
 -11   5   4      113.51      135.43     19.94 o 
 -10   5   4       95.06      105.20     29.99 o 
  -9   5   4       10.78        2.19     10.06 o 
  -8   5   4      314.42      361.58     26.35 o 
  -7   5   4     4066.78     4069.05    130.06 o 
  -6   5   4      120.74      179.04     13.15 o 
  -5   5   4       63.93       90.92     15.70 o 
  -4   5   4       77.98      102.47     15.96 o 
  -3   5   4        0.37       -7.49      5.00 o 
  -2   5   4      815.15      794.79     18.14 o 
  -1   5   4     1389.56     1509.70     25.93 o 
   0   5   4      960.15      924.37     23.73 o 
   1   5   4      187.17      183.68     13.84 o 
   2   5   4       31.98       29.88      5.48 o 
   3   5   4        0.69        3.87      5.05 o 
   4   5   4      111.27      104.30      7.77 o 
   5   5   4      448.26      440.75     22.57 o 
   6   5   4        3.79        5.46      5.88 o 
   7   5   4      259.48      274.64     14.53 o 
   8   5   4      310.33      340.70     16.21 o 
   9   5   4       86.68      120.24     11.73 o 
  10   5   4        0.14        3.31      8.25 o 
  11   5   4      198.74      255.40     34.76 o 
  12   5   4        0.22       16.20     14.60 o 
  13   5   4      326.29      335.93     30.12 o 
 -12   6   4       22.36       16.04     11.89 o 
 -11   6   4       37.21       51.51     12.99 o 
 -10   6   4       36.82       31.22     11.29 o 
  -9   6   4        0.11        7.86      9.46 o 
  -8   6   4       95.80       92.37     15.17 o 
  -7   6   4      167.60      209.68     40.92 o 
  -6   6   4      853.83      972.98     36.06 o 
  -5   6   4       65.99       90.21     11.33 o 
  -4   6   4      161.52      153.96     13.07 o 
  -3   6   4        0.12       -5.84      5.97 o 
  -2   6   4      459.38      467.97     16.51 o 
  -1   6   4       62.86       56.88      8.50 o 
   0   6   4      596.87      579.48     18.11 o 
   1   6   4       38.28       55.56      8.40 o 
   2   6   4      158.24      193.50     12.37 o 
   3   6   4        7.62        2.75      7.21 o 
   4   6   4      496.16      472.63     26.15 o 
   5   6   4       25.41       27.75     12.29 o 
   6   6   4       20.62       26.22     12.48 o 
   7   6   4        7.23       22.42     12.29 o 
   8   6   4      846.44      789.01     37.56 o 
   9   6   4       12.98       26.08     13.81 o 
  10   6   4      107.29       70.60     17.24 o 
  11   6   4       26.84        3.96     17.38 o 
  12   6   4        7.43        5.61     17.38 o 
 -11   7   4       48.51       46.89     22.14 o 
 -10   7   4        6.08       23.01     14.83 o 
  -9   7   4      108.85      122.27     21.41 o 
  -8   7   4        0.10       -0.81     12.89 o 
  -7   7   4      565.46      581.96     33.85 o 
  -6   7   4      169.68      174.62     22.79 o 
  -5   7   4       12.13       12.95     15.14 o 
  -4   7   4       29.81       18.77      9.53 o 
  -3   7   4      213.74      237.08     18.09 o 
  -2   7   4       12.38        8.70      8.66 o 
  -1   7   4      144.25      118.97     13.79 o 
   0   7   4       16.94        7.67      8.25 o 
   1   7   4       21.07       23.67     11.65 o 
   2   7   4        1.67       -0.57      7.37 o 
   3   7   4        9.54       -5.12     10.10 o 
   4   7   4      101.19       86.89     16.45 o 
   5   7   4       38.08       23.54     13.27 o 
   6   7   4       84.91      123.17     19.20 o 
   7   7   4       65.36       51.10     16.05 o 
   8   7   4        1.03       17.11     13.87 o 
   9   7   4        1.89        0.42     12.22 o 
  10   7   4       11.83       26.17     15.56 o 
  -9   8   4       24.61       51.87     18.75 o 
  -8   8   4        8.66        7.72     14.92 o 
  -7   8   4       44.12       61.63     18.35 o 
  -6   8   4       35.14       36.26     16.12 o 
  -5   8   4       35.03       13.74     14.37 o 
  -4   8   4        0.16       -3.50      9.24 o 
  -3   8   4       66.90       65.99     13.44 o 
  -2   8   4        1.36       12.86      9.87 o 
  -1   8   4      124.10      132.58     15.45 o 
   0   8   4        9.09        9.25     11.50 o 
   1   8   4      212.04      238.00     88.29 o 
   2   8   4        0.11       -2.53      8.94 o 
   3   8   4      445.40      469.28     29.60 o 
   4   8   4       56.54       71.99     17.38 o 
   5   8   4       86.22       97.40     27.75 o 
   6   8   4        0.32       -1.99     12.92 o 
   7   8   4       35.80       46.83     18.50 o 
   8   8   4       54.20       54.55     21.58 o 
  -6   9   4        1.02       11.76     14.31 o 
  -5   9   4       23.49        5.51     14.65 o 
  -4   9   4        6.08       16.54     14.27 o 
  -3   9   4        0.07       10.82     10.87 o 
  -2   9   4        0.09       -4.68     11.65 o 
  -1   9   4        0.23       -3.76     11.87 o 
   0   9   4        8.65        6.53     12.23 o 
   1   9   4        0.84       18.28     13.86 o 
   2   9   4        3.13       -2.24     15.14 o 
   3   9   4        0.28      -17.94     15.14 o 
   4   9   4        0.33       -7.18     13.01 o 
   5   9   4        1.37      -12.93     11.81 o 
 -15   0   5      208.83      208.54     34.76 o 
 -13   0   5      858.85      815.66     52.13 o 
 -11   0   5     1508.62     1453.60     61.66 o 
  -9   0   5      581.34      587.01     22.18 o 
  -7   0   5     3083.20     3221.66     87.73 o 
  -5   0   5     3255.54     3350.64     57.74 o 
  -3   0   5    17437.10    17331.70    167.00 o 
  -1   0   5     1078.59     1046.89     16.39 o 
   1   0   5     6807.24     6754.79     77.36 o 
   3   0   5     4327.42     4233.63     48.52 o 
   5   0   5       41.11       63.48      9.02 o 
   7   0   5      242.41      216.84     17.94 o 
   9   0   5       35.42       15.66      9.31 o 
  11   0   5      355.37      369.24     23.17 o 
  13   0   5      533.15      581.33     46.53 o 
  15   0   5        5.20       20.18     19.62 o 
 -16   1   5       47.88       20.18     15.86 o 
 -15   1   5       93.67       78.55     18.18 o 
 -14   1   5       52.65       60.54     16.59 o 
 -13   1   5       30.19       33.95     13.46 o 
 -12   1   5      188.11      198.45     20.02 o 
 -11   1   5        4.85        5.49      7.98 o 
 -10   1   5      918.65      901.10     39.52 o 
  -9   1   5      123.75      135.42     22.52 o 
  -8   1   5      368.46      321.15     13.99 o 
  -7   1   5       16.64       16.01      4.14 o 
  -6   1   5      574.08      582.78     11.08 o 
  -5   1   5      333.10      313.43      7.69 o 
  -4   1   5       44.30       50.17      3.44 o 
  -3   1   5       82.98      135.43      4.72 o 
  -2   1   5    14286.05    13845.31    104.34 o 
  -1   1   5     3763.02     3801.53     33.32 o 
   0   1   5     3581.80     3491.75     31.37 o 
   1   1   5      893.62      858.11     12.04 o 
   2   1   5     1978.71     1663.26     21.34 o 
   3   1   5     2349.83     2456.13     29.10 o 
   4   1   5     1156.85     1114.01     16.31 o 
   5   1   5     2587.08     2525.05     28.79 o 
   6   1   5     1522.63     1566.87     21.93 o 
   7   1   5     1169.09     1153.76     19.11 o 
   8   1   5      960.54      912.44     23.95 o 
   9   1   5      139.45      152.05     12.44 o 
  10   1   5      445.39      458.87     25.57 o 
  11   1   5       16.31        8.62     10.68 o 
  12   1   5       29.65       41.40     11.20 o 
  13   1   5       39.66       46.26     15.70 o 
  14   1   5       32.48        5.05     13.87 o 
  15   1   5        8.03        9.31     14.77 o 
 -16   2   5       64.46       67.15     19.59 o 
 -15   2   5       51.90       78.41     20.18 o 
 -14   2   5      277.34      264.41     32.23 o 
 -13   2   5      247.50      222.20     22.98 o 
 -12   2   5      769.90      807.19     27.76 o 
 -11   2   5      575.32      574.71     22.40 o 
 -10   2   5       57.25       72.89     10.44 o 
  -9   2   5      107.43      142.30     20.37 o 
  -8   2   5      534.88      546.00     15.45 o 
  -7   2   5        9.39       18.63      4.69 o 
  -6   2   5      375.93      369.79     18.93 o 
  -5   2   5      488.54      477.07     13.51 o 
  -4   2   5       54.24       67.61      5.34 o 
  -3   2   5     4539.38     4500.17     46.45 o 
  -2   2   5      687.58      779.81     10.85 o 
  -1   2   5      210.30      246.75     12.84 o 
   0   2   5      362.71      343.85     12.47 o 
   1   2   5      600.74      646.48     17.95 o 
   2   2   5      176.99      174.39      6.08 o 
   3   2   5        0.16        1.64      2.62 o 
   4   2   5      460.06      413.37     10.30 o 
   5   2   5     1292.68     1404.21     20.75 o 
   6   2   5     1239.46     1141.91     19.17 o 
   7   2   5       20.39       17.62      4.73 o 
   8   2   5     1794.56     1795.87     26.95 o 
   9   2   5      124.53      105.05     11.97 o 
  10   2   5      121.05      138.19     13.68 o 
  11   2   5       16.83       17.31     10.59 o 
  12   2   5       73.16       99.68     20.74 o 
  13   2   5        6.18       29.64     14.65 o 
  14   2   5       46.33       33.06     15.23 o 
  15   2   5       44.09       47.31     16.82 o 
 -15   3   5       80.04      109.31     30.27 o 
 -14   3   5       89.93      103.44     19.71 o 
 -13   3   5        2.36        3.46      9.72 o 
 -12   3   5        0.38        8.39      9.48 o 
 -11   3   5        0.31      -10.43      7.16 o 
 -10   3   5     1054.98      980.18     28.47 o 
  -9   3   5      865.54      907.33     25.95 o 
  -8   3   5       38.20       63.24      9.15 o 
  -7   3   5     4454.69     4450.39     51.19 o 
  -6   3   5      473.05      467.11     12.77 o 
  -5   3   5     7063.16     7134.34     70.34 o 
  -4   3   5     1721.45     1766.07     24.35 o 
  -3   3   5     4903.55     4994.96     50.47 o 
  -2   3   5     3052.12     3081.10     35.69 o 
  -1   3   5     8233.62     8008.15     88.22 o 
   0   3   5      531.40      594.26     13.40 o 
   1   3   5      210.73      156.28      8.90 o 
   2   3   5      750.95      725.62     13.10 o 
   3   3   5     1186.64     1045.97     16.89 o 
   4   3   5     1552.18     1655.93     23.11 o 
   5   3   5     1042.79      982.08     17.74 o 
   6   3   5       26.04       34.60      5.37 o 
   7   3   5      809.29      789.31     18.61 o 
   8   3   5      131.14      144.55     10.85 o 
   9   3   5       16.19        1.60      5.77 o 
  10   3   5       67.87      100.54     15.02 o 
  11   3   5      442.61      443.88     22.62 o 
  12   3   5      153.67      152.43     16.75 o 
  13   3   5       90.25       97.81     15.41 o 
  14   3   5        0.03        7.29     13.87 o 
 -14   4   5       17.86        2.24     14.27 o 
 -13   4   5       80.03      102.17     19.62 o 
 -12   4   5      232.49      255.37     68.39 o 
 -11   4   5       47.69       28.81     13.72 o 
 -10   4   5       13.49       24.83     12.12 o 
  -9   4   5      302.26      330.42     53.54 o 
  -8   4   5      175.68      198.61     25.23 o 
  -7   4   5     3725.05     3778.39     81.14 o 
  -6   4   5     1136.23     1202.43     27.35 o 
  -5   4   5      147.65      164.11     11.32 o 
  -4   4   5      141.20      158.53     11.02 o 
  -3   4   5     3245.63     3319.18     50.49 o 
  -2   4   5       27.75       33.01      6.07 o 
  -1   4   5     2475.69     2692.27     42.08 o 
   0   4   5      563.50      564.89     14.58 o 
   1   4   5        0.29        5.39      4.13 o 
   2   4   5       45.05       41.55      4.66 o 
   3   4   5      101.66      121.07     11.05 o 
   4   4   5     1293.98     1423.04     19.66 o 
   5   4   5      452.27      455.44     12.73 o 
   6   4   5     1206.64     1225.29     28.85 o 
   7   4   5      292.19      263.02     21.04 o 
   8   4   5      197.18      213.83     13.39 o 
   9   4   5       15.13        3.11      6.62 o 
  10   4   5      228.52      200.12     17.04 o 
  11   4   5      764.70      722.10     38.83 o 
  12   4   5      437.86      454.06     25.37 o 
  13   4   5       57.12       69.91     14.77 o 
  14   4   5       84.10       88.17     16.21 o 
 -14   5   5        9.32        7.46     14.43 o 
 -13   5   5       63.36       42.42     17.32 o 
 -12   5   5      113.28      104.49     20.33 o 
 -11   5   5      470.89      467.46     31.05 o 
 -10   5   5        7.89      -14.01     14.86 o 
  -9   5   5       55.66       73.08     15.08 o 
  -8   5   5      254.42      298.24     23.28 o 
  -7   5   5       22.78       55.87     15.98 o 
  -6   5   5      152.15      158.39     12.57 o 
  -5   5   5     2389.16     2390.90     42.72 o 
  -4   5   5      711.30      726.29     21.94 o 
  -3   5   5       20.85       16.10      6.76 o 
  -2   5   5      753.77      802.84     18.45 o 
  -1   5   5       36.66       42.13      7.61 o 
   0   5   5        4.43        9.55      6.22 o 
   1   5   5     1154.72     1186.06     23.72 o 
   2   5   5     1106.33     1056.37     22.48 o 
   3   5   5     1868.13     1906.95     27.89 o 
   4   5   5      287.50      276.62     12.95 o 
   5   5   5      194.58      177.49     23.47 o 
   6   5   5      369.71      383.53     18.10 o 
   7   5   5       67.86       68.22     11.03 o 
   8   5   5      351.14      360.24     19.49 o 
   9   5   5       22.57        3.83      7.56 o 
  10   5   5        5.59       -0.80      7.73 o 
  11   5   5       58.84       75.44     16.63 o 
  12   5   5      209.80      232.31     25.36 o 
  13   5   5       46.48       59.00     18.01 o 
 -12   6   5       15.65       16.22     12.35 o 
 -11   6   5      171.00      183.54     27.67 o 
 -10   6   5       49.29       52.84     15.62 o 
  -9   6   5      199.22      201.04     30.83 o 
  -8   6   5      242.76      234.98     26.91 o 
  -7   6   5      268.63      352.63     25.45 o 
  -6   6   5      200.06      188.29     19.36 o 
  -5   6   5        5.02       -6.66      6.96 o 
  -4   6   5       52.95       59.32     14.29 o 
  -3   6   5      199.62      192.17     19.79 o 
  -2   6   5      290.15      309.68     16.06 o 
  -1   6   5      886.63      854.61     20.83 o 
   0   6   5      254.64      209.10     16.14 o 
   1   6   5        0.06        5.47      6.27 o 
   2   6   5       15.58       11.60      6.93 o 
   3   6   5        0.40       -9.65      6.43 o 
   4   6   5        6.72        2.13     10.10 o 
   5   6   5      315.81      294.32     23.74 o 
   6   6   5       57.56       62.70     14.83 o 
   7   6   5       26.86       25.32     13.27 o 
   8   6   5        8.68        6.13     14.86 o 
   9   6   5        4.06        7.80     11.57 o 
  10   6   5       77.15       56.33     36.44 o 
  11   6   5       59.79       46.53     24.11 o 
 -11   7   5       38.42       29.62     17.63 o 
 -10   7   5       14.32       20.24     15.87 o 
  -9   7   5       31.39       38.93     16.02 o 
  -8   7   5       57.37       97.78     31.11 o 
  -7   7   5       99.39      104.28     36.16 o 
  -6   7   5       40.75       26.10     14.43 o 
  -5   7   5       92.67      105.54     14.02 o 
  -4   7   5      143.20      159.51     23.85 o 
  -3   7   5       81.91       84.01     12.38 o 
  -2   7   5       29.65       36.41     10.61 o 
  -1   7   5      209.75      201.43     16.37 o 
   0   7   5       29.96       46.65     10.69 o 
   1   7   5      708.81      733.40     22.47 o 
   2   7   5      157.47      203.75     16.51 o 
   3   7   5       88.01       54.38     35.32 o 
   4   7   5       90.84      101.40     17.24 o 
   5   7   5       39.76       29.71     13.87 o 
   6   7   5       72.55       76.55     17.24 o 
   7   7   5        1.16       -5.06     11.41 o 
   8   7   5      285.69      222.66     25.37 o 
   9   7   5       40.47       41.92     16.84 o 
  10   7   5       59.11       84.92     20.02 o 
  -9   8   5        3.00       26.90     16.96 o 
  -8   8   5       15.86       15.64     15.40 o 
  -7   8   5       81.22       79.03     20.27 o 
  -6   8   5      315.43      290.74     28.93 o 
  -5   8   5        1.47       -8.81     12.33 o 
  -4   8   5        2.47       -7.42      9.03 o 
  -3   8   5        2.78        5.62      8.66 o 
  -2   8   5        0.12      -11.06      7.37 o 
  -1   8   5       12.92       -4.66      8.94 o 
   0   8   5        0.72        1.36     10.61 o 
   1   8   5        5.27       10.16     11.65 o 
   2   8   5       83.16       71.76     23.54 o 
   3   8   5       18.21       50.14     18.22 o 
   4   8   5        7.27        5.69     29.99 o 
   5   8   5       11.81       11.07     13.64 o 
   6   8   5       10.95       34.47     15.65 o 
   7   8   5        4.02        9.51     13.97 o 
   8   8   5       14.89       18.05     15.62 o 
  -5   9   5      126.61      136.24     23.78 o 
  -4   9   5        3.11        1.40     14.27 o 
  -3   9   5       21.95       25.09     12.23 o 
  -2   9   5       13.38        1.68     10.29 o 
  -1   9   5       56.62       69.40     17.72 o 
   0   9   5        0.20        3.15     12.48 o 
   1   9   5      135.26      136.78     30.27 o 
   2   9   5        7.23       16.26     20.74 o 
   3   9   5       84.09      142.95     32.51 o 
   4   9   5        4.98        5.19     14.77 o 
 -16   0   6        8.66      -24.67     17.38 o 
 -14   0   6       46.63       35.88     21.86 o 
 -12   0   6      877.52      770.25     47.09 o 
 -10   0   6      330.07      323.46     30.83 o 
  -8   0   6       68.08       84.44     10.22 o 
  -6   0   6      194.11      236.48     12.44 o 
  -4   0   6     1207.70     1373.12     22.31 o 
  -2   0   6     2174.39     2016.80     27.29 o 
   0   0   6       28.78       20.33      3.12 o 
   2   0   6     1690.20     1513.21     26.47 o 
   4   0   6     3073.50     2845.36     37.49 o 
   6   0   6     7720.20     7590.69     84.47 o 
   8   0   6     3924.29     3903.56     70.91 o 
  10   0   6       15.26       -5.45      8.52 o 
  12   0   6       78.05      107.63     26.35 o 
  14   0   6       78.87       88.01     26.91 o 
 -16   1   6        9.02       -6.15     13.57 o 
 -15   1   6      146.76      146.01     21.54 o 
 -14   1   6      152.32      212.91     23.74 o 
 -13   1   6      755.75      723.99     39.52 o 
 -12   1   6       31.81       39.74     12.48 o 
 -11   1   6      806.02      791.36     25.61 o 
 -10   1   6       56.61       50.38      9.05 o 
  -9   1   6        2.46        7.28      5.64 o 
  -8   1   6      432.00      428.58     15.93 o 
  -7   1   6     4009.39     3835.72     42.67 o 
  -6   1   6      200.24      215.64     10.61 o 
  -5   1   6     6338.46     6284.97     54.51 o 
  -4   1   6       11.10       16.18      6.76 o 
  -3   1   6     1350.04     1290.36     15.92 o 
  -2   1   6      597.71      622.60     11.64 o 
  -1   1   6     5462.69     5353.93     53.34 o 
   0   1   6     1425.21     1484.03     17.43 o 
   1   1   6      253.36      217.52      5.50 o 
   2   1   6      448.03      417.68      7.84 o 
   3   1   6      107.81       96.80      5.91 o 
   4   1   6      715.23      745.36     11.31 o 
   5   1   6     1642.16     1846.21     26.61 o 
   6   1   6      582.28      580.60     14.40 o 
   7   1   6       21.85       24.47      5.74 o 
   8   1   6      588.86      633.64     32.07 o 
   9   1   6     1608.93     1563.95     29.83 o 
  10   1   6      181.87      169.30     15.70 o 
  11   1   6       10.32       -0.23      8.17 o 
  12   1   6       95.66       77.00     19.91 o 
  13   1   6       46.08       47.37     15.86 o 
  14   1   6        3.98      -10.86     11.85 o 
  15   1   6      136.45      152.76     23.74 o 
 -16   2   6       16.31       17.49     16.05 o 
 -15   2   6       80.37       42.22     16.12 o 
 -14   2   6       44.16       18.25     19.06 o 
 -13   2   6        3.53        6.88     10.91 o 
 -12   2   6        0.41       10.62      8.88 o 
 -11   2   6       37.46       48.02     10.21 o 
 -10   2   6      255.63      275.11     27.52 o 
  -9   2   6     2550.11     2590.81     54.10 o 
  -8   2   6        8.56       14.45      5.13 o 
  -7   2   6      951.51      892.78     18.35 o 
  -6   2   6      447.46      446.59     12.25 o 
  -5   2   6     1391.84     1263.27     20.41 o 
  -4   2   6     3115.66     2949.19     43.65 o 
  -3   2   6     8137.20     8141.20     66.29 o 
  -2   2   6    12090.86    11673.06     90.83 o 
  -1   2   6     1487.09     1424.62     17.09 o 
   0   2   6      140.82      103.28      5.21 o 
   1   2   6     1434.20     1343.29     19.49 o 
   2   2   6      186.27      196.94      6.82 o 
   3   2   6     2220.68     1995.30     24.54 o 
   4   2   6      205.06      207.97      8.09 o 
   5   2   6     1249.07     1263.76     19.94 o 
   6   2   6      937.79      963.33     17.86 o 
   7   2   6      417.35      440.08     13.40 o 
   8   2   6      304.85      305.07     11.74 o 
   9   2   6      442.45      423.19     20.07 o 
  10   2   6        1.33       -7.29      7.15 o 
  11   2   6      282.50      278.27     24.18 o 
  12   2   6       88.82      111.45     23.54 o 
  13   2   6      130.21      131.86     16.08 o 
  14   2   6        1.31       -8.97     11.50 o 
 -15   3   6        1.23       -8.41     18.50 o 
 -13   3   6        6.16        4.13     12.67 o 
 -12   3   6      881.77      921.73     30.52 o 
 -11   3   6       44.16       32.07      9.80 o 
 -10   3   6       35.46       35.58      9.22 o 
  -9   3   6     3943.14     3866.80     60.40 o 
  -8   3   6     3035.03     3028.47     44.50 o 
  -7   3   6       43.27       55.57      6.71 o 
  -6   3   6      431.20      442.29     12.95 o 
  -5   3   6      120.74      140.22      7.72 o 
  -4   3   6      247.05      312.09      8.76 o 
  -3   3   6     2200.78     2520.33     26.18 o 
  -2   3   6     1013.22     1059.60     22.81 o 
  -1   3   6      153.01      137.14      8.98 o 
   0   3   6      481.04      479.32     11.33 o 
   1   3   6       89.44      106.48      5.40 o 
   2   3   6      349.18      415.37     10.14 o 
   3   3   6     1539.30     1615.98     29.97 o 
   4   3   6     1201.37     1218.16     19.73 o 
   5   3   6      334.14      355.58     11.10 o 
   6   3   6      666.58      632.87     15.12 o 
   7   3   6      374.09      352.42     12.21 o 
   8   3   6      398.13      385.88     15.36 o 
   9   3   6       21.34       27.30     10.66 o 
  10   3   6      257.67      260.27     18.41 o 
  11   3   6      138.57      141.73     15.71 o 
  12   3   6      933.67      922.71     40.30 o 
  13   3   6        1.87        7.88     13.06 o 
  14   3   6      111.63      139.99     22.16 o 
 -14   4   6        2.69      -10.77     13.06 o 
 -13   4   6       79.12       94.70     19.59 o 
 -12   4   6       54.21       66.00     16.36 o 
 -11   4   6       38.09       59.41     15.16 o 
 -10   4   6        1.04       -4.37     11.21 o 
  -9   4   6      746.04      701.82     31.86 o 
  -8   4   6     1125.43     1191.30     39.49 o 
  -7   4   6     2902.82     2981.85     63.93 o 
  -6   4   6      117.63      151.05     11.95 o 
  -5   4   6      248.18      229.24     16.51 o 
  -4   4   6      133.64      135.71     10.37 o 
  -3   4   6     3004.07     3003.06     46.36 o 
  -2   4   6     1185.86     1167.75     21.23 o 
  -1   4   6     1825.68     1814.80     75.27 o 
   0   4   6      125.32      119.83     10.52 o 
   1   4   6     3706.27     3715.64     71.04 o 
   2   4   6     1721.25     1728.41     23.52 o 
   3   4   6     2883.59     2811.42     33.42 o 
   4   4   6      293.42      323.52     10.88 o 
   5   4   6       44.75       45.24      7.30 o 
   6   4   6      458.85      464.64     15.89 o 
   7   4   6      443.15      473.50     16.85 o 
   8   4   6        8.94        9.66      6.40 o 
   9   4   6        1.42       -1.19      6.52 o 
  10   4   6        4.42        9.97      8.36 o 
  11   4   6        3.88       20.75     10.57 o 
  12   4   6      429.32      452.64     32.98 o 
  13   4   6      196.63      159.80     18.55 o 
 -14   5   6        9.68       10.25     20.46 o 
 -13   5   6       41.69       45.87     18.18 o 
 -12   5   6       58.63       88.96     18.98 o 
 -11   5   6       86.23      101.54     18.75 o 
 -10   5   6      141.52      149.46     19.87 o 
  -9   5   6      390.01      425.49     26.48 o 
  -8   5   6      751.48      798.67     45.13 o 
  -7   5   6        6.66        7.39     10.61 o 
  -6   5   6       97.31       91.47     11.39 o 
  -5   5   6       35.84       63.44      9.44 o 
  -4   5   6      586.05      568.54     19.71 o 
  -3   5   6       34.72       28.54      7.45 o 
  -2   5   6     1014.62     1051.45     21.53 o 
  -1   5   6      314.09      269.67     11.72 o 
   0   5   6      256.37      266.49     14.89 o 
   1   5   6        0.08        8.00      5.72 o 
   2   5   6       70.70       74.67     10.55 o 
   3   5   6       89.84       97.39      9.12 o 
   4   5   6       95.98       80.87      9.14 o 
   5   5   6       77.30       84.26     10.97 o 
   6   5   6      201.13      199.72     24.41 o 
   7   5   6       17.71        3.41      7.48 o 
   8   5   6      155.64      143.21     14.55 o 
   9   5   6       23.32       10.45      9.50 o 
  10   5   6        0.20       -4.02      8.64 o 
  11   5   6      447.70      416.03    105.67 o 
  12   5   6      138.03      193.40     35.32 o 
 -12   6   6        3.01       -9.47      9.88 o 
 -11   6   6       37.60       50.18     26.35 o 
 -10   6   6       35.19       59.65     16.42 o 
  -9   6   6        0.00       -1.29     10.85 o 
  -8   6   6        3.70       10.03     11.17 o 
  -7   6   6        2.61       14.88     11.85 o 
  -6   6   6       10.72        1.47      7.74 o 
  -5   6   6      155.30      120.82     12.72 o 
  -4   6   6      973.55      978.85     27.70 o 
  -3   6   6     1054.38     1001.59     27.76 o 
  -2   6   6      127.64      173.17     13.80 o 
  -1   6   6      284.75      287.22     17.75 o 
   0   6   6       23.81       24.60      7.06 o 
   1   6   6      143.71      112.66     12.18 o 
   2   6   6     1841.30     1854.42     29.65 o 
   3   6   6        1.06       -7.79      5.82 o 
   4   6   6       94.96      116.08     16.45 o 
   5   6   6       23.51       14.56     12.33 o 
   6   6   6      294.12      247.37     22.59 o 
   7   6   6        6.42       -4.68     18.22 o 
   8   6   6       43.54       39.15     14.12 o 
   9   6   6        7.53       17.65     12.88 o 
  10   6   6       69.65       84.10     17.72 o 
  11   6   6       39.97       29.15     19.62 o 
 -11   7   6       36.55       38.34     17.82 o 
 -10   7   6       27.28       44.98     18.03 o 
  -9   7   6      211.99      202.84     25.33 o 
  -8   7   6      195.42      148.56     32.51 o 
  -7   7   6       23.67       -1.12     20.18 o 
  -6   7   6       59.97       61.66     25.79 o 
  -5   7   6        6.37       -2.20      9.96 o 
  -4   7   6       41.49       48.53     38.96 o 
  -3   7   6       71.89       93.41     15.62 o 
  -2   7   6       47.96       54.55     11.62 o 
  -1   7   6        4.95       14.53      8.94 o 
   0   7   6        6.11       -0.20      7.33 o 
   1   7   6        3.41        4.73      6.98 o 
   2   7   6        0.47        0.92      8.04 o 
   3   7   6       24.95       16.47     12.48 o 
   4   7   6        3.68        0.23     10.50 o 
   5   7   6        8.82        7.70     11.81 o 
   6   7   6       30.58       20.06     12.80 o 
   7   7   6       12.06       30.85     13.97 o 
   8   7   6       47.30       58.94     19.62 o 
   9   7   6        2.37      -13.45     15.98 o 
  10   7   6       80.93       88.28     19.01 o 
  -9   8   6      128.39      138.32     24.02 o 
  -8   8   6        0.35       29.97     20.74 o 
  -7   8   6      187.89      149.48     24.09 o 
  -6   8   6       14.54       39.31     16.84 o 
  -5   8   6        1.31       -2.14     13.17 o 
  -4   8   6       18.29        6.83     16.49 o 
  -3   8   6      117.46      115.79     15.41 o 
  -2   8   6        6.27       14.79     10.12 o 
  -1   8   6      143.80      150.24     19.16 o 
   0   8   6        1.98       -3.78     10.45 o 
   1   8   6       33.38       24.74     13.64 o 
   2   8   6        3.97       -9.53     15.14 o 
   3   8   6      218.71      197.05     22.20 o 
   4   8   6        0.71       16.87     12.52 o 
   5   8   6       42.36       64.85     17.21 o 
   6   8   6       14.62       24.65     14.65 o 
   7   8   6      147.50      162.16     23.39 o 
  -5   9   6        5.72       14.58     15.76 o 
  -4   9   6       42.15       29.10     16.28 o 
  -3   9   6        6.97      -14.04      9.77 o 
  -2   9   6        0.23       -1.22     10.03 o 
  -1   9   6        0.20        2.69     11.69 o 
   0   9   6        2.35        1.86     11.97 o 
   1   9   6        0.20        2.80     17.38 o 
   2   9   6        1.37        2.24     15.14 o 
   3   9   6        2.59        7.29     19.62 o 
   4   9   6        8.32       11.77     18.50 o 
 -15   0   7      132.20      135.66     30.27 o 
 -13   0   7     1366.78     1324.11     65.03 o 
 -11   0   7       22.76       -6.73     12.89 o 
  -9   0   7      684.50      741.13     29.99 o 
  -7   0   7     4360.51     4430.62     70.39 o 
  -5   0   7     6107.20     6444.16     89.75 o 
  -3   0   7      293.35      308.60     11.16 o 
  -1   0   7     1354.62     1373.99     21.89 o 
   1   0   7      522.88      485.95     12.01 o 
   3   0   7     2715.05     2957.09     38.99 o 
   5   0   7      184.94      153.50      8.40 o 
   7   0   7     4240.14     4113.55     72.60 o 
   9   0   7        4.99       26.72     19.06 o 
  11   0   7       16.39       25.89     11.29 o 
  13   0   7       52.64       78.48     25.79 o 
 -16   1   7        0.75       -1.57     14.43 o 
 -15   1   7      100.45       98.29     19.15 o 
 -14   1   7        8.22       13.45     13.01 o 
 -13   1   7       81.11       91.39     16.42 o 
 -12   1   7      380.09      377.28     33.64 o 
 -11   1   7     1399.52     1378.05     42.76 o 
 -10   1   7      586.02      544.52     20.45 o 
  -9   1   7      958.37      933.75     25.11 o 
  -8   1   7       26.19       26.04      6.74 o 
  -7   1   7      277.92      242.10     18.38 o 
  -6   1   7      151.53      126.52      8.11 o 
  -5   1   7     1560.81     1497.27     19.89 o 
  -4   1   7     2989.37     2932.40     29.86 o 
  -3   1   7      942.88      892.75     13.27 o 
  -2   1   7     1648.21     1532.99     20.55 o 
  -1   1   7     2056.90     2032.44     22.37 o 
   0   1   7      701.64      769.60     11.08 o 
   1   1   7     1776.84     1640.22     17.94 o 
   2   1   7      774.38      682.40     10.75 o 
   3   1   7     1112.20     1132.08     14.76 o 
   4   1   7     5606.34     5502.96     45.75 o 
   5   1   7      618.83      600.21     11.57 o 
   6   1   7     5455.02     5250.66     51.75 o 
   7   1   7      248.46      255.96     10.12 o 
   8   1   7      139.82      160.84     23.61 o 
   9   1   7      688.41      592.94     18.98 o 
  10   1   7        1.98       -9.37      6.25 o 
  11   1   7       10.20       -6.71      7.71 o 
  12   1   7       69.41       81.28     13.14 o 
  13   1   7        7.24       12.91     10.49 o 
  14   1   7       31.70       30.72     15.56 o 
 -15   2   7        9.44        7.22     13.41 o 
 -14   2   7      395.84      430.49     29.20 o 
 -13   2   7      424.80      466.01     28.32 o 
 -12   2   7      502.30      583.32     23.97 o 
 -11   2   7        8.57       -1.07      7.08 o 
 -10   2   7      417.88      427.41     18.96 o 
  -9   2   7       64.77       68.55     12.65 o 
  -8   2   7     2649.82     2702.76     37.43 o 
  -7   2   7      800.28      780.17     17.43 o 
  -6   2   7        0.70       -0.71      3.43 o 
  -5   2   7      155.00      150.70      6.04 o 
  -4   2   7      244.83      245.65      7.26 o 
  -3   2   7     5559.95     6021.92     52.15 o 
  -2   2   7     5187.44     5464.30     52.86 o 
  -1   2   7      760.36      743.78     13.02 o 
   0   2   7      386.74      364.78      8.49 o 
   1   2   7        7.93        4.04      2.61 o 
   2   2   7        5.28        8.55      3.41 o 
   3   2   7     7342.33     7918.84     76.90 o 
   4   2   7     4892.48     5085.05     49.66 o 
   5   2   7       70.07      104.57      6.97 o 
   6   2   7      199.67      203.29     14.43 o 
   7   2   7       77.33       83.93      7.45 o 
   8   2   7      254.59      266.28     26.95 o 
   9   2   7      108.55      118.12     15.86 o 
  10   2   7     1315.79     1348.39     44.79 o 
  11   2   7      118.10      165.55     20.41 o 
  12   2   7      242.91      267.89     26.54 o 
  13   2   7       17.21        1.88      9.88 o 
  14   2   7       22.85       53.46     14.02 o 
 -15   3   7       21.02       37.00     22.42 o 
 -14   3   7       13.87       22.98     19.62 o 
 -13   3   7        2.80       19.26     13.06 o 
 -12   3   7        5.48       19.04     12.37 o 
 -11   3   7      152.28      137.95     19.06 o 
 -10   3   7      124.39      108.58     12.78 o 
  -9   3   7      691.60      724.28     23.63 o 
  -8   3   7       26.66       68.57     18.19 o 
  -7   3   7     1220.76     1217.45     22.89 o 
  -6   3   7      158.75      156.28     11.25 o 
  -5   3   7      417.89      398.59     15.70 o 
  -4   3   7      757.31      757.95     12.59 o 
  -3   3   7     8911.73     9058.69     74.54 o 
  -2   3   7      689.34      753.35     15.58 o 
  -1   3   7     5714.59     5707.94     70.57 o 
   0   3   7      813.73      778.34     14.34 o 
   1   3   7     3599.63     3409.14     35.34 o 
   2   3   7       38.93       38.60      4.54 o 
   3   3   7      436.00      358.97     10.55 o 
   4   3   7      660.43      696.75     15.00 o 
   5   3   7      343.36      350.47     11.27 o 
   6   3   7       24.83       23.11      5.37 o 
   7   3   7      547.14      580.37     15.68 o 
   8   3   7        1.24        3.48      5.69 o 
   9   3   7       84.33       88.45     16.75 o 
  10   3   7      371.81      383.46     21.34 o 
  11   3   7      510.88      551.41     25.23 o 
  12   3   7       50.74       57.15     16.45 o 
  13   3   7      183.97      166.58     22.79 o 
  14   3   7       43.72       29.51     13.06 o 
 -14   4   7      115.12       87.55     34.48 o 
 -13   4   7      111.46      123.00     33.07 o 
 -12   4   7      591.37      641.82     46.81 o 
 -11   4   7      153.37      168.75     21.00 o 
 -10   4   7      678.59      668.70     32.66 o 
  -9   4   7       27.15       47.72     13.64 o 
  -8   4   7       56.80       45.49     12.44 o 
  -7   4   7      832.29      816.51     23.80 o 
  -6   4   7      761.20      763.94     22.48 o 
  -5   4   7        3.78       -0.76      5.77 o 
  -4   4   7      493.58      499.79     17.57 o 
  -3   4   7      118.83      145.34     11.15 o 
  -2   4   7      882.14      903.94     23.34 o 
  -1   4   7       62.86       76.79      8.32 o 
   0   4   7        0.68       -4.81      3.68 o 
   1   4   7      285.50      281.12     11.61 o 
   2   4   7        7.95       12.04      5.17 o 
   3   4   7      987.43     1002.32     26.68 o 
   4   4   7      223.74      228.47     13.48 o 
   5   4   7      212.12      209.43     13.88 o 
   6   4   7       15.47       26.75      6.12 o 
   7   4   7      279.21      298.85     14.72 o 
   8   4   7        2.41        3.26      6.39 o 
   9   4   7       35.49       36.14      8.62 o 
  10   4   7      292.39      312.92     20.47 o 
  11   4   7       57.97       86.60     14.45 o 
  12   4   7      227.32      247.61     20.77 o 
  13   4   7        6.91       30.35     15.47 o 
 -13   5   7        3.96        1.63     13.81 o 
 -12   5   7       16.46       16.79     14.73 o 
 -11   5   7      125.32      138.96     22.42 o 
 -10   5   7        1.49        2.23     11.29 o 
  -9   5   7      272.43      284.37     24.42 o 
  -8   5   7       43.18       69.21     14.81 o 
  -7   5   7        9.01        2.85      7.65 o 
  -6   5   7      947.12      836.30     25.02 o 
  -5   5   7      189.16      185.91     20.17 o 
  -4   5   7       23.99       34.68      8.38 o 
  -3   5   7       42.44       27.98      7.95 o 
  -2   5   7     1185.61     1184.73     28.57 o 
  -1   5   7       23.48       26.47      6.29 o 
   0   5   7     1196.03     1183.83     24.68 o 
   1   5   7      859.33      940.89     21.78 o 
   2   5   7      868.26      888.15     21.76 o 
   3   5   7      614.07      586.41     19.10 o 
   4   5   7      211.23      193.36     12.19 o 
   5   5   7      238.03      202.60     16.99 o 
   6   5   7       24.57       18.72     10.91 o 
   7   5   7      125.02      108.94     12.88 o 
   8   5   7        5.85        1.15      8.04 o 
   9   5   7      107.95       89.62     13.40 o 
  10   5   7       29.41       48.39     15.80 o 
  11   5   7       67.10       63.63     17.84 o 
  12   5   7       41.40       42.50     17.16 o 
 -12   6   7        5.74       -1.44     29.15 o 
 -11   6   7        3.59       18.85     14.95 o 
 -10   6   7       13.01        1.37     13.46 o 
  -9   6   7       72.83       69.63     16.82 o 
  -8   6   7       60.31       62.06     16.02 o 
  -7   6   7       41.69       49.02     13.87 o 
  -6   6   7       44.93       24.29      9.37 o 
  -5   6   7      407.59      380.25     18.79 o 
  -4   6   7      842.12      762.25     25.09 o 
  -3   6   7      584.70      599.31     21.91 o 
  -2   6   7       26.82       19.29      8.21 o 
  -1   6   7      146.88      133.08     12.88 o 
   0   6   7       51.16       51.59     10.18 o 
   1   6   7       23.74       30.23      9.06 o 
   2   6   7       13.87       20.81      7.11 o 
   3   6   7       25.43       10.18      7.10 o 
   4   6   7      105.46       88.17     12.24 o 
   5   6   7        0.64      -12.91     13.73 o 
   6   6   7        8.78       33.19     13.06 o 
   7   6   7       31.43       14.11     12.88 o 
   8   6   7       23.01       13.08     13.73 o 
   9   6   7       99.48       76.88     17.16 o 
  10   6   7       37.36       26.09     14.65 o 
  11   6   7       31.99       29.15     22.98 o 
 -11   7   7       23.73       29.23     13.71 o 
 -10   7   7        6.14       19.17     15.49 o 
  -9   7   7       15.59        2.80     20.18 o 
  -8   7   7      131.71       89.13     29.15 o 
  -7   7   7       92.84       53.82     25.79 o 
  -6   7   7      792.90      688.40     52.70 o 
  -5   7   7       68.36       80.61     16.14 o 
  -4   7   7       60.78       76.83     15.47 o 
  -3   7   7       86.04       76.83     15.36 o 
  -2   7   7        0.38       13.30     10.64 o 
  -1   7   7       12.29        4.20     10.06 o 
   0   7   7      409.20      447.55     25.28 o 
   1   7   7       88.47       92.58     11.11 o 
   2   7   7      143.44      176.46     15.64 o 
   3   7   7      150.93      168.28     19.71 o 
   4   7   7       14.97       16.68     12.37 o 
   5   7   7      200.69      220.84     22.95 o 
   6   7   7       37.38       32.85     14.03 o 
   7   7   7      146.79      148.39     29.15 o 
   8   7   7      106.89      131.16     20.74 o 
   9   7   7        0.51       13.52     14.55 o 
  -8   8   7      299.07      299.45     31.29 o 
  -7   8   7        5.69        6.68     15.26 o 
  -6   8   7       50.18       23.08     22.98 o 
  -5   8   7        0.49       -0.69     13.17 o 
  -4   8   7       59.66       48.86     17.73 o 
  -3   8   7        5.17        0.62      9.50 o 
  -2   8   7       68.75       71.96     15.54 o 
  -1   8   7       28.80       25.95     11.14 o 
   0   8   7       10.08        5.61      9.46 o 
   1   8   7        0.06        1.15     11.08 o 
   2   8   7        6.04       -3.36     16.26 o 
   3   8   7       28.94       19.70     13.81 o 
   4   8   7        0.94       -3.46     15.42 o 
   5   8   7        4.19      -13.47     11.31 o 
   6   8   7       34.53       67.43     18.03 o 
   7   8   7        1.34        7.03     15.40 o 
  -5   9   7      105.35      114.58     23.56 o 
  -4   9   7        0.79       -5.05     13.33 o 
  -3   9   7       35.27       46.65     14.11 o 
  -2   9   7       19.23       -2.68      9.98 o 
  -1   9   7       40.39       32.63     15.23 o 
   0   9   7        2.13      -12.48     10.90 o 
   1   9   7       51.51       56.62     22.98 o 
   2   9   7        3.50      -14.01     15.70 o 
   3   9   7       24.75       28.03     20.74 o 
 -16   0   8       18.55       52.13     26.91 o 
 -14   0   8       78.03       56.06     20.74 o 
 -12   0   8        0.66       -3.92     12.89 o 
 -10   0   8     2455.13     2529.93     81.85 o 
  -8   0   8     1300.80     1323.09     33.68 o 
  -6   0   8        8.45       -5.33      4.76 o 
  -4   0   8     1745.17     1676.58     38.95 o 
  -2   0   8     1920.46     2111.20     37.26 o 
   0   0   8      431.82      481.80     12.69 o 
   2   0   8     2915.36     2554.38     35.64 o 
   4   0   8     9218.47     8739.68     95.42 o 
   6   0   8     1853.65     1864.23     37.72 o 
   8   0   8       42.93       39.65     11.47 o 
  10   0   8       17.77       13.20     18.50 o 
  12   0   8       43.99       48.77     22.42 o 
  14   0   8       28.76       32.51     21.30 o 
 -16   1   8      100.63      113.88     21.58 o 
 -15   1   8      238.84      270.76     38.12 o 
 -14   1   8      417.49      407.71     53.54 o 
 -13   1   8      488.15      530.89     56.06 o 
 -12   1   8       93.00       82.45     17.38 o 
 -11   1   8      926.37      808.37     45.97 o 
 -10   1   8      868.96      882.44     25.93 o 
  -9   1   8     1843.47     1851.68     36.86 o 
  -8   1   8      428.24      420.68     16.40 o 
  -7   1   8     1386.77     1351.43     20.26 o 
  -6   1   8        2.65        8.41      3.62 o 
  -5   1   8     1835.73     2150.51     25.40 o 
  -4   1   8     4641.56     4997.73     45.94 o 
  -3   1   8      444.13      428.86      9.57 o 
  -2   1   8      510.44      490.63     13.00 o 
  -1   1   8      317.29      320.97      9.45 o 
   0   1   8      982.56      980.62     29.77 o 
   1   1   8     4542.70     4674.72     39.54 o 
   2   1   8      723.32      841.89     12.76 o 
   3   1   8      148.48      125.85      5.65 o 
   4   1   8      213.86      216.65      7.05 o 
   5   1   8      396.17      409.85      9.48 o 
   6   1   8       25.91       34.00      5.17 o 
   7   1   8      911.52      915.23     21.68 o 
   8   1   8     2216.39     2152.35     36.13 o 
   9   1   8      608.00      617.16     19.90 o 
  10   1   8      266.88      263.55     15.23 o 
  11   1   8       61.92       54.75     13.39 o 
  12   1   8       17.10        7.31      9.93 o 
  13   1   8       59.65       80.58     14.63 o 
  14   1   8       16.92       13.20     14.86 o 
 -15   2   8      104.90      149.06     22.20 o 
 -14   2   8        1.02       23.26     13.08 o 
 -13   2   8       77.28       62.75     15.06 o 
 -12   2   8       45.18       44.25     11.02 o 
 -11   2   8      263.80      244.89     17.06 o 
 -10   2   8       98.16      100.53     27.53 o 
  -9   2   8     1073.56     1057.85     22.83 o 
  -8   2   8     1015.25     1059.41     24.08 o 
  -7   2   8       98.77      119.79      8.40 o 
  -6   2   8       27.79       12.09      4.58 o 
  -5   2   8     1349.30     1426.94     19.34 o 
  -4   2   8     2027.66     2086.64     24.28 o 
  -3   2   8     7300.44     7367.10     62.73 o 
  -2   2   8     3528.52     3598.63     41.10 o 
  -1   2   8     3002.88     2745.41     29.19 o 
   0   2   8      577.66      565.10     11.23 o 
   1   2   8     1626.07     1585.63     20.98 o 
   2   2   8     1006.03      880.19     19.98 o 
   3   2   8        2.24        5.31      3.50 o 
   4   2   8       81.45       74.00      6.85 o 
   5   2   8     1498.15     1634.58     27.17 o 
   6   2   8      612.82      632.91     17.04 o 
   7   2   8     1337.41     1293.70     25.30 o 
   8   2   8      283.31      297.64     22.47 o 
   9   2   8       17.66       21.82      7.81 o 
  10   2   8      311.23      369.52     20.75 o 
  11   2   8     1417.42     1471.18     39.61 o 
  12   2   8      327.67      313.37     21.74 o 
  13   2   8       70.21       85.55     15.54 o 
  14   2   8       12.93      -11.14     10.77 o 
 -15   3   8       38.02       44.29     23.54 o 
 -14   3   8      541.02      594.78     49.33 o 
 -13   3   8       90.29       73.65     16.99 o 
 -12   3   8     1026.97     1004.35     40.22 o 
 -11   3   8       17.32       30.82     12.84 o 
 -10   3   8     1326.77     1440.00     45.39 o 
  -9   3   8       64.76       81.87     21.02 o 
  -8   3   8      619.91      619.68     17.28 o 
  -7   3   8      135.39      142.98      9.41 o 
  -6   3   8     2063.17     1935.20     29.38 o 
  -5   3   8      333.49      320.46     10.94 o 
  -4   3   8     2134.51     2122.45     24.79 o 
  -3   3   8        3.51        1.88      2.81 o 
  -2   3   8       10.01       16.08      3.37 o 
  -1   3   8       27.66       28.88      5.03 o 
   0   3   8       47.64       47.12      4.88 o 
   1   3   8      794.66      769.30     21.04 o 
   2   3   8      448.32      444.44     12.55 o 
   3   3   8      380.79      392.84     11.31 o 
   4   3   8        0.38       -1.02      3.67 o 
   5   3   8       67.17       78.41      6.94 o 
   6   3   8       35.29       20.05      5.60 o 
   7   3   8      831.76      823.92     18.99 o 
   8   3   8      164.92      152.19     11.65 o 
   9   3   8       39.05       56.44     11.17 o 
  10   3   8      956.00      892.43     37.24 o 
  11   3   8       23.85       51.08     24.11 o 
  12   3   8       92.26       86.71     18.43 o 
  13   3   8       13.52       16.30     11.62 o 
 -14   4   8       11.03        7.56     15.23 o 
 -13   4   8        3.05       13.58     14.37 o 
 -12   4   8       51.35       58.37     23.54 o 
 -11   4   8      148.31      128.22     19.31 o 
 -10   4   8        0.42        0.34      9.83 o 
  -9   4   8       35.25       33.41     12.66 o 
  -8   4   8       66.12       81.92     15.16 o 
  -7   4   8       64.33       89.61     10.72 o 
  -6   4   8      102.57       97.12     10.45 o 
  -5   4   8      265.93      232.62     20.74 o 
  -4   4   8      532.33      482.75     18.12 o 
  -3   4   8     1622.43     1563.81     25.57 o 
  -2   4   8      706.88      723.81     33.14 o 
  -1   4   8     1698.85     1645.59     33.09 o 
   0   4   8      588.74      595.64     21.60 o 
   1   4   8     2571.18     2550.65     36.90 o 
   2   4   8      347.53      345.18     14.28 o 
   3   4   8     1063.76     1065.58     23.05 o 
   4   4   8       55.69       46.54      6.31 o 
   5   4   8      961.68      958.37     19.83 o 
   6   4   8       46.48       49.61      7.23 o 
   7   4   8     1416.20     1367.33     29.31 o 
   8   4   8      125.53      152.44     12.70 o 
   9   4   8       33.79       20.25     11.51 o 
  10   4   8       99.90      116.19     15.19 o 
  11   4   8      387.81      315.93     22.16 o 
  12   4   8        7.46       19.20     13.86 o 
  13   4   8        0.27       -4.19     13.41 o 
 -13   5   8       43.70       49.10     24.67 o 
 -12   5   8        8.48       -2.34     22.14 o 
 -11   5   8      267.81      217.49     24.02 o 
 -10   5   8        0.13       -8.10     10.77 o 
  -9   5   8      169.54      159.84     19.94 o 
  -8   5   8       55.92       59.19     23.26 o 
  -7   5   8      145.88      128.74     12.72 o 
  -6   5   8      201.28      204.25     18.68 o 
  -5   5   8      202.29      179.87     14.12 o 
  -4   5   8      584.74      569.12     23.81 o 
  -3   5   8        1.52        4.87      6.41 o 
  -2   5   8       43.84       53.84      9.20 o 
  -1   5   8      170.73      144.87     11.76 o 
   0   5   8      131.82      118.21     12.12 o 
   1   5   8        0.80       -7.40      4.93 o 
   2   5   8       85.15      100.47     10.24 o 
   3   5   8       11.15       11.75      6.54 o 
   4   5   8       30.49       37.47      7.72 o 
   5   5   8        1.65       -0.23      6.93 o 
   6   5   8       13.95        3.17      7.84 o 
   7   5   8        0.52        1.13      7.95 o 
   8   5   8        0.09       -3.90      8.05 o 
   9   5   8      148.65      150.89     16.16 o 
  10   5   8       21.11       32.51     14.86 o 
  11   5   8      157.77      178.50     23.19 o 
  12   5   8        0.05      -11.27     12.48 o 
 -12   6   8        0.13        7.01     15.06 o 
 -11   6   8       65.96       54.85     17.88 o 
 -10   6   8       87.15      129.61     20.73 o 
  -9   6   8        0.18       15.62     13.06 o 
  -8   6   8      282.32      299.37     59.70 o 
  -7   6   8        8.91       12.89     11.10 o 
  -6   6   8       40.75       38.14      9.90 o 
  -5   6   8       15.30       19.15      8.28 o 
  -4   6   8      800.23      815.90     30.71 o 
  -3   6   8      226.02      258.89     16.93 o 
  -2   6   8      278.02      321.96     17.90 o 
  -1   6   8        8.84       -5.42      6.84 o 
   0   6   8      429.11      420.03     18.98 o 
   1   6   8      139.93      123.48     11.17 o 
   2   6   8      750.95      770.97     25.85 o 
   3   6   8      244.71      187.69     13.02 o 
   4   6   8       76.74       78.57     11.86 o 
   5   6   8       12.67        9.47      8.46 o 
   6   6   8       85.52      109.75     15.62 o 
   7   6   8       16.52        8.55     11.45 o 
   8   6   8       85.29       87.96     16.82 o 
   9   6   8       30.83       35.55     14.81 o 
  10   6   8       54.85       16.42     22.70 o 
  11   6   8        8.68      -12.89     18.50 o 
 -10   7   8       27.28       42.24     33.92 o 
  -9   7   8       59.78       43.13     25.23 o 
  -8   7   8       33.60       45.22     16.19 o 
  -7   7   8       72.84       32.17     22.70 o 
  -6   7   8       21.29       25.23     21.30 o 
  -5   7   8       27.29       35.27     21.86 o 
  -4   7   8       32.71       21.52     12.21 o 
  -3   7   8       63.50       69.20     15.08 o 
  -2   7   8      131.90      106.81     22.14 o 
  -1   7   8       48.82       63.18     14.41 o 
   0   7   8        5.62        2.11     10.22 o 
   1   7   8       49.07       67.85     28.31 o 
   2   7   8        0.01        4.94     19.90 o 
   3   7   8        4.67       -2.53     10.45 o 
   4   7   8        0.43       -3.91     10.90 o 
   5   7   8        0.46       -4.57     17.66 o 
   6   7   8        0.45       -1.27     12.09 o 
   7   7   8       54.01       47.32     15.65 o 
   8   7   8        1.10        1.48     13.20 o 
   9   7   8       38.39       62.82     18.23 o 
  -8   8   8        0.02       18.54     16.02 o 
  -7   8   8        8.93       34.25     17.39 o 
  -6   8   8      182.72      173.46     45.97 o 
  -5   8   8      255.87      243.51     26.21 o 
  -4   8   8        0.91        1.40     10.06 o 
  -3   8   8        1.37        3.14      9.72 o 
  -2   8   8        1.21      -13.32      8.88 o 
  -1   8   8       32.54        8.18      9.99 o 
   0   8   8      132.56      118.61     16.33 o 
   1   8   8      185.00      192.84     22.50 o 
   2   8   8        7.87      -12.33     12.89 o 
   3   8   8      167.34      141.03     35.88 o 
   4   8   8       34.97       47.63     16.05 o 
   5   8   8       39.61       53.91     16.99 o 
   6   8   8       33.55       39.81     17.03 o 
   7   8   8       30.98       30.48     16.12 o 
  -4   9   8      132.49      119.34     21.68 o 
  -3   9   8        0.57       10.46     11.59 o 
  -2   9   8        0.70       -4.80     10.04 o 
  -1   9   8        2.38        8.57     12.61 o 
   0   9   8        1.39        0.51     12.48 o 
   1   9   8        0.25      -21.02     14.01 o 
   2   9   8        0.25      -10.65     14.01 o 
 -15   0   9      384.99      515.74     49.33 o 
 -13   0   9       30.96       -6.73     16.26 o 
 -11   0   9       72.08       86.33     20.74 o 
  -9   0   9     1049.07     1041.80     35.88 o 
  -7   0   9       45.60       58.82      9.09 o 
  -5   0   9       80.78       96.08      7.68 o 
  -3   0   9     9357.66     9206.24    175.67 o 
  -1   0   9     1342.41     1296.86     23.30 o 
   1   0   9     7303.48     8064.36     88.42 o 
   3   0   9     9642.11    10426.94    111.50 o 
   5   0   9      473.44      415.53     13.94 o 
   7   0   9      435.20      352.27     38.40 o 
   9   0   9     1505.57     1564.37     71.19 o 
  11   0   9        0.89      -11.09     10.10 o 
  13   0   9      110.43      132.30     31.39 o 
 -16   1   9        2.80        4.93     13.97 o 
 -15   1   9       10.59       21.58     14.27 o 
 -14   1   9      261.55      286.25     46.53 o 
 -13   1   9      106.29       91.89     16.99 o 
 -12   1   9      674.47      669.90     43.73 o 
 -11   1   9      498.13      474.13     25.91 o 
 -10   1   9     1515.91     1643.69     58.55 o 
  -9   1   9      136.73      158.54     12.71 o 
  -8   1   9      499.83      502.11     17.87 o 
  -7   1   9      179.42      202.33     11.49 o 
  -6   1   9      959.56      872.67     15.82 o 
  -5   1   9     1473.93     1546.92     21.23 o 
  -4   1   9     1662.25     1820.82     22.91 o 
  -3   1   9      539.76      503.30     10.83 o 
  -2   1   9      797.94      773.38     15.27 o 
  -1   1   9      437.46      415.42      9.04 o 
   0   1   9     1902.18     1828.81     31.36 o 
   1   1   9       18.49        7.78      2.76 o 
   2   1   9     1061.70      863.27     13.58 o 
   3   1   9     2345.97     2400.94     25.73 o 
   4   1   9     1017.29      909.36     14.62 o 
   5   1   9     2342.74     2291.33     25.86 o 
   6   1   9      527.27      502.21     13.41 o 
   7   1   9      152.13      145.41     11.83 o 
   8   1   9      210.11      223.43     13.69 o 
   9   1   9     1440.21     1466.41     31.17 o 
  10   1   9      116.18      164.10     14.89 o 
  11   1   9      449.94      358.56     22.22 o 
  12   1   9      106.94      113.91     15.43 o 
  13   1   9       47.53       24.58     12.33 o 
  14   1   9        4.50       10.44     14.25 o 
 -15   2   9      115.23      117.52     20.61 o 
 -14   2   9     1349.71     1353.26     67.83 o 
 -13   2   9       69.09       91.94     16.76 o 
 -12   2   9      969.87      992.31     31.34 o 
 -11   2   9      708.85      680.72     24.99 o 
 -10   2   9      229.54      236.21     22.11 o 
  -9   2   9       21.35       26.79      7.20 o 
  -8   2   9     4200.35     4127.62     51.22 o 
  -7   2   9      297.97      309.89     12.10 o 
  -6   2   9     1557.34     1627.54     26.52 o 
  -5   2   9       16.55       15.06      3.80 o 
  -4   2   9      564.87      575.95     14.10 o 
  -3   2   9      164.56      181.75      7.14 o 
  -2   2   9      451.99      503.83     11.92 o 
  -1   2   9      221.68      217.59      7.56 o 
   0   2   9        1.32       -2.09      2.68 o 
   1   2   9      353.78      384.50     10.22 o 
   2   2   9      222.97      226.05      8.37 o 
   3   2   9     1110.98     1231.59     19.90 o 
   4   2   9      144.81      143.48      8.74 o 
   5   2   9      939.24      898.46     19.80 o 
   6   2   9      604.20      593.57     15.29 o 
   7   2   9      742.79      775.08     18.15 o 
   8   2   9      981.73     1016.96     33.90 o 
   9   2   9       29.28       42.37      8.86 o 
  10   2   9      331.17      346.91     26.93 o 
  11   2   9       35.66       48.61     12.60 o 
  12   2   9      108.97      149.68     17.03 o 
  13   2   9       13.68        5.80     11.17 o 
  14   2   9       23.46       20.55     12.20 o 
 -15   3   9       19.88       25.79     21.30 o 
 -14   3   9       75.66       80.72     26.35 o 
 -13   3   9        2.42       12.21     15.98 o 
 -12   3   9       68.12       77.64     16.84 o 
 -11   3   9       15.62       26.18     12.12 o 
 -10   3   9        5.01        9.49     12.33 o 
  -9   3   9       99.55       95.36     15.65 o 
  -8   3   9      926.10      923.31     25.57 o 
  -7   3   9      367.70      340.67     15.65 o 
  -6   3   9      132.59      145.87     11.60 o 
  -5   3   9     1202.08     1153.42     26.82 o 
  -4   3   9        5.09        5.71      4.14 o 
  -3   3   9     4725.98     4563.84     70.31 o 
  -2   3   9       26.74       12.51      4.40 o 
  -1   3   9     3418.83     3319.48     35.02 o 
   0   3   9      160.55      166.47     12.90 o 
   1   3   9     1518.27     1547.47     22.05 o 
   2   3   9      251.24      244.67     10.37 o 
   3   3   9     1666.01     1618.16     30.34 o 
   4   3   9        0.10        6.67      4.82 o 
   5   3   9     1498.70     1417.28     26.77 o 
   6   3   9      129.22      149.56     16.18 o 
   7   3   9      860.83      886.25     22.13 o 
   8   3   9      262.08      280.73     17.73 o 
   9   3   9      161.97      210.65     20.39 o 
  10   3   9       31.52       27.76     12.48 o 
  11   3   9      178.63      210.78     18.41 o 
  12   3   9       29.15       24.66     11.75 o 
  13   3   9       85.40       50.92     14.78 o 
 -14   4   9      380.27      365.62    116.04 o 
 -13   4   9        1.83      -14.39     12.05 o 
 -12   4   9      104.54       77.06     17.63 o 
 -11   4   9       16.27      -10.93     11.10 o 
 -10   4   9       94.54      105.39     17.78 o 
  -9   4   9      631.43      614.15     30.67 o 
  -8   4   9      769.52      752.11     24.53 o 
  -7   4   9       32.65       28.57      8.32 o 
  -6   4   9      497.32      495.63     19.22 o 
  -5   4   9       73.37       62.48      9.43 o 
  -4   4   9      134.65      157.47     12.22 o 
  -3   4   9       68.41       90.13      7.61 o 
  -2   4   9        7.26        4.38      4.85 o 
  -1   4   9       69.49       56.87      6.99 o 
   0   4   9      323.88      327.93     15.38 o 
   1   4   9      301.62      323.93     15.29 o 
   2   4   9       30.18       28.96      6.56 o 
   3   4   9      112.19      116.62      9.71 o 
   4   4   9      371.99      332.47     14.07 o 
   5   4   9        0.18        2.00      5.11 o 
   6   4   9       19.43       16.20      6.24 o 
   7   4   9       18.91       21.21      7.58 o 
   8   4   9       22.50       17.31      7.33 o 
   9   4   9        6.35       24.40     10.73 o 
  10   4   9       13.06       22.14     13.08 o 
  11   4   9      111.88      106.42     24.11 o 
  12   4   9       11.12       36.25     16.45 o 
 -13   5   9       16.41        8.94     15.44 o 
 -12   5   9        7.29       -9.62     12.77 o 
 -11   5   9       76.48       93.05     19.41 o 
 -10   5   9       13.04       10.96     13.01 o 
  -9   5   9        3.14       25.63     13.06 o 
  -8   5   9      285.05      292.14     38.12 o 
  -7   5   9       83.43       99.43     12.31 o 
  -6   5   9       79.39       85.90     15.83 o 
  -5   5   9       99.12      118.14     12.20 o 
  -4   5   9      229.21      222.33     14.95 o 
  -3   5   9       20.26       39.59      8.73 o 
  -2   5   9      738.39      705.48     23.10 o 
  -1   5   9      120.48      110.56     14.65 o 
   0   5   9      499.25      492.05     16.60 o 
   1   5   9        9.85        9.07      6.05 o 
   2   5   9      517.23      505.30     20.07 o 
   3   5   9       58.34       49.23      8.15 o 
   4   5   9      252.85      228.05     15.78 o 
   5   5   9      365.10      362.99     18.55 o 
   6   5   9      269.40      260.29     31.75 o 
   7   5   9      550.84      536.88     23.38 o 
   8   5   9       34.85       28.24     10.40 o 
   9   5   9       28.04       16.28      9.88 o 
  10   5   9       27.42        8.30     13.24 o 
  11   5   9       11.87        7.53     19.90 o 
 -12   6   9        6.88       13.41     15.96 o 
 -11   6   9      142.30      169.86     24.34 o 
 -10   6   9        1.89       -4.71     12.52 o 
  -9   6   9      179.58      233.03     60.82 o 
  -8   6   9       30.41       38.48     14.67 o 
  -7   6   9       12.59       31.02     13.06 o 
  -6   6   9       56.38       74.76     12.05 o 
  -5   6   9        1.48        7.63      8.24 o 
  -4   6   9      140.66      144.41     14.05 o 
  -3   6   9      133.31      116.42     12.98 o 
  -2   6   9       13.66        2.78      7.95 o 
  -1   6   9       78.68       74.50     11.59 o 
   0   6   9       10.52        7.77      8.18 o 
   1   6   9       21.16        7.14      6.70 o 
   2   6   9        0.36       13.34      7.41 o 
   3   6   9       45.76       44.53      8.87 o 
   4   6   9        0.84       -7.53      7.07 o 
   5   6   9       52.76       37.07     10.20 o 
   6   6   9       28.60       26.73     10.21 o 
   7   6   9       57.30       74.65     13.31 o 
   8   6   9       24.17       28.64     13.60 o 
   9   6   9       96.31      119.54     19.71 o 
  10   6   9       21.34       15.70     17.94 o 
 -10   7   9       13.99        8.00     14.31 o 
  -9   7   9      141.27      194.67     24.63 o 
  -8   7   9      162.57      151.12     21.07 o 
  -7   7   9       81.94       94.72     19.06 o 
  -6   7   9      112.65      110.02     14.20 o 
  -5   7   9       10.13       -1.94      9.11 o 
  -4   7   9      199.86      193.81     21.30 o 
  -3   7   9       34.84       20.69     12.66 o 
  -2   7   9       43.08       59.83     17.10 o 
  -1   7   9       45.38       44.96     14.25 o 
   0   7   9      317.52      300.52     36.72 o 
   1   7   9       99.98       89.95     16.99 o 
   2   7   9       82.52       79.29     12.95 o 
   3   7   9      215.41      178.44     51.01 o 
   4   7   9       31.09       46.31     14.46 o 
   5   7   9        1.95        0.36     12.27 o 
   6   7   9        1.22      -11.01     23.26 o 
   7   7   9        4.69        0.95     12.61 o 
   8   7   9       21.85       16.52     14.68 o 
  -8   8   9      105.31       82.97     31.39 o 
  -7   8   9       27.97       37.00     25.79 o 
  -6   8   9        5.66       -0.56     21.30 o 
  -5   8   9      112.43      136.32     20.42 o 
  -4   8   9      337.60      253.91     29.43 o 
  -3   8   9        3.58       -3.79     11.45 o 
  -2   8   9       18.18        9.04     13.17 o 
  -1   8   9       28.09       36.67     11.94 o 
   0   8   9        6.09       -0.66      9.55 o 
   1   8   9       76.12        5.05     17.38 o 
   2   8   9        1.12      -15.14     14.58 o 
   3   8   9        2.57        0.30     11.25 o 
   4   8   9       45.83       63.92     17.16 o 
   5   8   9        0.22        2.41     12.61 o 
   6   8   9        0.04      -13.83     11.40 o 
  -3   9   9       52.34       19.25     12.68 o 
  -2   9   9       10.42        9.88     11.70 o 
  -1   9   9      194.11      136.81     21.60 o 
   0   9   9        2.72       19.06     17.38 o 
   1   9   9       87.03       95.86     25.79 o 
 -16   0  10        2.97       38.12     25.23 o 
 -14   0  10       14.14       -6.73     14.58 o 
 -12   0  10      697.79      722.04     46.53 o 
 -10   0  10     5915.72     5701.18    140.15 o 
  -8   0  10      194.41      192.16     15.00 o 
  -6   0  10     1805.03     1916.12     40.59 o 
  -4   0  10     8956.90     9130.51    100.22 o 
  -2   0  10      774.94      670.68     16.82 o 
   0   0  10       10.57       39.57      8.53 o 
   2   0  10      807.34     1037.78     27.98 o 
   4   0  10     1715.08     1794.44     31.34 o 
   6   0  10      432.36      463.27     22.58 o 
   8   0  10      515.74      510.79     26.30 o 
  10   0  10     1740.22     1705.42     50.20 o 
  12   0  10        2.77       -9.85     10.90 o 
  14   0  10       79.55       96.42     29.71 o 
 -15   1  10      279.35      289.35     58.58 o 
 -14   1  10      466.93      430.97     92.50 o 
 -13   1  10       15.63       12.44     12.44 o 
 -12   1  10       60.09       51.43     14.65 o 
 -11   1  10      464.17      481.54     35.88 o 
 -10   1  10      202.10      188.45     31.34 o 
  -9   1  10      103.07      109.09     11.21 o 
  -8   1  10     1061.89     1043.25     22.32 o 
  -7   1  10       10.11       18.21      4.67 o 
  -6   1  10      764.38      759.27     15.18 o 
  -5   1  10     6367.50     6432.87     58.88 o 
  -4   1  10       72.20       72.00      5.64 o 
  -3   1  10      213.34      166.36     10.83 o 
  -2   1  10      101.94       94.74      5.86 o 
  -1   1  10      605.15      579.28     11.16 o 
   0   1  10     3615.69     3916.39     36.29 o 
   1   1  10     3761.39     3941.61     36.65 o 
   2   1  10      609.35      641.81     12.21 o 
   3   1  10      620.16      606.92     12.01 o 
   4   1  10        1.94        4.38      3.36 o 
   5   1  10       21.92       26.71      5.32 o 
   6   1  10        8.68       11.38      5.08 o 
   7   1  10       75.88       90.19      9.93 o 
   8   1  10      559.00      542.26     19.07 o 
   9   1  10      529.50      545.99     25.97 o 
  10   1  10       41.95       59.23     11.41 o 
  11   1  10      195.95      192.22     18.18 o 
  12   1  10        2.33       -8.61      9.05 o 
  13   1  10       62.41       75.74     15.29 o 
 -15   2  10       42.81        2.80     18.50 o 
 -14   2  10        3.62       13.07     12.77 o 
 -13   2  10       53.36       47.00     16.54 o 
 -12   2  10      255.22      210.91     53.26 o 
 -11   2  10        3.68       -3.38      7.95 o 
 -10   2  10      150.00      131.67     14.39 o 
  -9   2  10       59.39       71.25      8.47 o 
  -8   2  10      264.64      265.82     12.18 o 
  -7   2  10        6.15        5.22      6.15 o 
  -6   2  10       21.80       19.90      5.50 o 
  -5   2  10     1517.53     1496.83     21.28 o 
  -4   2  10      906.71      846.44     15.17 o 
  -3   2  10     1747.70     1712.59     22.64 o 
  -2   2  10     3354.76     3294.64     40.52 o 
  -1   2  10     1981.17     1887.36     24.42 o 
   0   2  10     1519.03     1363.65     20.30 o 
   1   2  10     2116.43     2006.03     26.09 o 
   2   2  10      703.68      690.41     14.74 o 
   3   2  10     2068.10     2008.60     29.71 o 
   4   2  10       18.16       21.40      6.64 o 
   5   2  10     1798.29     1728.36     26.62 o 
   6   2  10      275.20      293.31     11.94 o 
   7   2  10      186.45      213.72     15.93 o 
   8   2  10       22.99        2.22      6.64 o 
   9   2  10      536.37      532.25     19.47 o 
  10   2  10      171.60      197.31     39.90 o 
  11   2  10      226.32      266.49     20.55 o 
  12   2  10       72.94      101.90     18.73 o 
  13   2  10       91.53      102.95     16.28 o 
 -15   3  10       24.35        4.48     17.38 o 
 -13   3  10       29.71       20.12     13.72 o 
 -12   3  10      255.13      251.30     49.89 o 
 -11   3  10       14.71       10.62     11.71 o 
 -10   3  10     1701.02     1786.88    126.13 o 
  -9   3  10        3.25       16.26      8.12 o 
  -8   3  10     1910.75     1876.56     40.37 o 
  -7   3  10      193.31      217.85     22.54 o 
  -6   3  10     1071.40     1047.43     30.98 o 
  -5   3  10      129.46      147.63     11.71 o 
  -4   3  10      198.67      142.82     14.48 o 
  -3   3  10      370.28      396.19     12.60 o 
  -2   3  10      275.58      342.26     13.51 o 
  -1   3  10       18.41       22.62      4.27 o 
   0   3  10      609.60      607.85     13.28 o 
   1   3  10        0.59        2.37      3.79 o 
   2   3  10      372.06      377.32     11.56 o 
   3   3  10      598.46      606.26     19.25 o 
   4   3  10        0.12       -6.12      4.08 o 
   5   3  10        0.30       10.70      5.40 o 
   6   3  10      151.27      115.52      9.92 o 
   7   3  10      440.81      453.83     15.03 o 
   8   3  10        7.21        3.43      6.92 o 
   9   3  10        0.20      -11.36      7.57 o 
  10   3  10       11.41       14.12     10.00 o 
  11   3  10        0.73        0.06      9.59 o 
  12   3  10       78.10      131.63     17.10 o 
  13   3  10        2.94       -1.12     11.89 o 
 -14   4  10        3.49       13.41     14.12 o 
 -13   4  10        0.26      -11.58     12.66 o 
 -12   4  10       25.39       40.19     15.65 o 
 -11   4  10        3.43       -3.15     12.27 o 
 -10   4  10       35.54       29.38     13.74 o 
  -9   4  10       97.28      106.60     22.14 o 
  -8   4  10      305.34      275.09     20.52 o 
  -7   4  10       76.64       94.57     23.48 o 
  -6   4  10      237.40      238.96     15.62 o 
  -5   4  10      311.67      338.90     16.51 o 
  -4   4  10      182.75      166.28     12.74 o 
  -3   4  10      423.50      429.74     13.84 o 
  -2   4  10       45.48       46.78      9.84 o 
  -1   4  10      151.69      149.50     14.24 o 
   0   4  10      455.28      469.33     15.17 o 
   1   4  10      607.58      605.84     20.93 o 
   2   4  10      434.55      400.88     17.37 o 
   3   4  10     1679.82     1644.48     42.74 o 
   4   4  10       91.49       96.76     11.24 o 
   5   4  10     2397.63     2358.33     44.96 o 
   6   4  10      375.11      385.68     18.41 o 
   7   4  10      177.27      187.16     15.02 o 
   8   4  10        2.54       -9.67      7.14 o 
   9   4  10       68.54       62.81     15.05 o 
  10   4  10        7.70       13.26     12.84 o 
  11   4  10       68.89       73.85     13.90 o 
  12   4  10        1.85        0.81     11.02 o 
 -13   5  10      159.80      178.19     25.11 o 
 -12   5  10       52.86       55.36     19.12 o 
 -11   5  10      192.66      209.75     27.75 o 
 -10   5  10       52.74       51.41     18.50 o 
  -9   5  10      104.08      103.58     40.64 o 
  -8   5  10       44.03       48.03     34.76 o 
  -7   5  10      125.10      127.02     13.36 o 
  -6   5  10       77.59       75.29     15.95 o 
  -5   5  10        7.52       -1.97      6.75 o 
  -4   5  10       75.33       85.51     11.36 o 
  -3   5  10       56.30       53.51     10.04 o 
  -2   5  10        9.67       -3.42     10.45 o 
  -1   5  10      344.59      330.15     28.59 o 
   0   5  10       81.84       73.28     10.67 o 
   1   5  10       16.56       15.62      7.67 o 
   2   5  10       38.87       38.50      7.86 o 
   3   5  10       36.96       35.01      8.07 o 
   4   5  10        1.51       -3.02      6.07 o 
   5   5  10       36.94       31.29      8.22 o 
   6   5  10      267.65      281.71     32.44 o 
   7   5  10       23.68       38.92     10.57 o 
   8   5  10       32.72       26.77     14.57 o 
   9   5  10       72.75       74.58     16.16 o 
  10   5  10       12.01       12.33     20.74 o 
  11   5  10       51.46       21.86     21.30 o 
 -12   6  10       16.38       13.24     16.19 o 
 -11   6  10       59.32       63.28     18.59 o 
 -10   6  10       50.55       73.64     20.46 o 
  -9   6  10        5.03       23.06     13.45 o 
  -8   6  10      140.76      192.77     22.33 o 
  -7   6  10       41.98       46.55     11.42 o 
  -6   6  10      175.29      149.09     19.15 o 
  -5   6  10       43.65       51.37     10.81 o 
  -4   6  10      111.17      145.76     17.17 o 
  -3   6  10       37.70       39.99      9.94 o 
  -2   6  10      148.05      171.03     19.67 o 
  -1   6  10      108.52      109.83     15.98 o 
   0   6  10      511.62      533.35     28.29 o 
   1   6  10      249.80      212.65     16.34 o 
   2   6  10      983.92     1015.46     26.30 o 
   3   6  10       72.86       68.82     10.23 o 
   4   6  10        2.31       -5.25      7.85 o 
   5   6  10       18.16        0.90      8.99 o 
   6   6  10      234.17      212.95     18.12 o 
   7   6  10       32.43       32.29     11.22 o 
   8   6  10      130.30      147.65     21.62 o 
   9   6  10       16.85        9.98     12.27 o 
  10   6  10       62.82       35.32     24.67 o 
 -10   7  10       83.62      135.55     22.76 o 
  -9   7  10       82.15      103.43     20.58 o 
  -8   7  10       37.39       39.40     16.43 o 
  -7   7  10       12.04       13.89     13.33 o 
  -6   7  10       96.07       82.02     13.46 o 
  -5   7  10       25.67       19.38     12.36 o 
  -4   7  10        1.06       -9.52      9.65 o 
  -3   7  10       50.18       32.45     10.56 o 
  -2   7  10       91.70      108.60     14.36 o 
  -1   7  10       23.30       22.88     13.27 o 
   0   7  10        1.04        1.06     11.25 o 
   1   7  10       39.61       19.99     12.64 o 
   2   7  10       83.13       78.33     17.21 o 
   3   7  10       13.81        1.74     11.65 o 
   4   7  10        3.03       -7.39     10.45 o 
   5   7  10        0.87       -5.08     11.81 o 
   6   7  10        3.84        7.59     13.06 o 
   7   7  10       51.47       54.43     17.64 o 
   8   7  10       12.19       10.22     13.41 o 
  -7   8  10        9.12       68.39     29.15 o 
  -6   8  10      130.46       60.54     29.15 o 
  -5   8  10      181.18      202.53     31.67 o 
  -4   8  10        5.31       11.66     13.06 o 
  -3   8  10       13.27       -4.64     12.44 o 
  -2   8  10        1.59       -4.86     11.81 o 
  -1   8  10      183.72      185.54     40.64 o 
   0   8  10      237.44      237.33     32.59 o 
   1   8  10       81.51       90.82     24.67 o 
   2   8  10        0.55       -8.41     15.70 o 
   3   8  10       18.26       28.03     20.74 o 
   4   8  10      371.78      323.63     40.08 o 
   5   8  10      293.91      270.96     31.39 o 
  -1   9  10        6.22        8.42     13.81 o 
 -15   0  11      842.61      902.55     59.42 o 
 -13   0  11     1562.87     1652.61     74.56 o 
 -11   0  11      541.62      479.30     37.00 o 
  -9   0  11     2311.32     2245.15     75.12 o 
  -7   0  11     1652.65     1828.20     41.78 o 
  -5   0  11      921.70      864.68     21.24 o 
  -3   0  11     1339.93     1445.08     27.08 o 
  -1   0  11       13.44       16.00      4.96 o 
   1   0  11      237.80      227.83     11.02 o 
   3   0  11      201.19      240.22     11.82 o 
   5   0  11      192.30      174.09     11.27 o 
   7   0  11     4067.59     4044.18     77.94 o 
   9   0  11      747.88      716.98     77.64 o 
  11   0  11      181.19      168.83     22.42 o 
  13   0  11      225.82      188.92     36.44 o 
 -15   1  11       17.63       31.08     15.62 o 
 -14   1  11       41.52       65.98     17.21 o 
 -13   1  11       52.17       42.83     14.77 o 
 -12   1  11      803.94      767.13     40.08 o 
 -11   1  11       84.55      100.64     17.38 o 
 -10   1  11       29.97       40.47      9.46 o 
  -9   1  11      607.95      575.88     20.87 o 
  -8   1  11      343.11      325.17     13.36 o 
  -7   1  11        3.26        8.96      5.49 o 
  -6   1  11     2459.99     2404.79     30.23 o 
  -5   1  11      512.69      513.62     14.90 o 
  -4   1  11     5048.33     4754.92     47.18 o 
  -3   1  11      316.41      308.83     15.75 o 
  -2   1  11     1800.23     1697.22     21.22 o 
  -1   1  11      439.91      427.52     10.20 o 
   0   1  11      106.02      192.68      7.43 o 
   1   1  11       80.93       75.62      5.54 o 
   2   1  11      296.35      364.65      9.66 o 
   3   1  11      191.05      168.06      7.42 o 
   4   1  11     2405.00     2332.28     27.39 o 
   5   1  11      908.07      973.30     19.28 o 
   6   1  11      122.83      135.69     13.96 o 
   7   1  11       73.76       61.95      9.53 o 
   8   1  11      936.11      984.06     33.01 o 
   9   1  11       81.30      115.77     11.96 o 
  10   1  11      247.24      252.56     30.99 o 
  11   1  11      252.69      260.86     20.81 o 
  12   1  11       13.52       -6.11      9.96 o 
  13   1  11       30.19       33.32     13.55 o 
 -15   2  11        0.45       25.23     20.74 o 
 -14   2  11       30.11       51.57     22.98 o 
 -13   2  11       62.60       60.91     15.26 o 
 -12   2  11       68.16       73.19     15.56 o 
 -11   2  11       49.36       60.47     13.19 o 
 -10   2  11     1639.51     1662.06     31.96 o 
  -9   2  11      169.06      156.07     13.74 o 
  -8   2  11      269.05      241.54     11.92 o 
  -7   2  11      815.55      816.72     19.75 o 
  -6   2  11       16.84       16.40      5.51 o 
  -5   2  11     1026.71      983.29     17.26 o 
  -4   2  11      796.49      811.96     17.64 o 
  -3   2  11      315.97      275.78      9.12 o 
  -2   2  11      297.24      333.96     13.96 o 
  -1   2  11      653.18      618.16     13.69 o 
   0   2  11     4269.54     4511.92     45.98 o 
   1   2  11     1399.75     1422.81     24.10 o 
   2   2  11      174.40      162.16      8.49 o 
   3   2  11      244.38      229.48     18.18 o 
   4   2  11       20.01       21.68      5.50 o 
   5   2  11      146.77      153.00      9.53 o 
   6   2  11      524.95      518.01     15.38 o 
   7   2  11      879.26      860.94     23.22 o 
   8   2  11      165.04      161.47     12.81 o 
   9   2  11       69.78       71.06     10.65 o 
  10   2  11       48.48       74.04     13.68 o 
  11   2  11       39.30       47.39     16.84 o 
  12   2  11        1.96        3.06     10.69 o 
  13   2  11       16.21       26.99     13.51 o 
 -14   3  11      236.88      218.63     35.88 o 
 -13   3  11       41.65       54.94     24.11 o 
 -12   3  11      137.69      128.14     19.23 o 
 -11   3  11        0.50       12.18     15.70 o 
 -10   3  11      452.84      441.09     27.13 o 
  -9   3  11       34.33       29.51      9.32 o 
  -8   3  11       11.25       11.58      7.97 o 
  -7   3  11      283.87      303.11     16.03 o 
  -6   3  11       64.88       77.51      9.89 o 
  -5   3  11      214.96      216.81     13.50 o 
  -4   3  11       92.14       80.71     14.48 o 
  -3   3  11     1107.54     1048.91     21.12 o 
  -2   3  11        9.37       15.54      6.10 o 
  -1   3  11     1934.72     1893.94     36.17 o 
   0   3  11       18.07       24.41      4.77 o 
   1   3  11     3987.55     3933.59     42.97 o 
   2   3  11      111.76      128.20      8.12 o 
   3   3  11     2046.78     1986.94     28.81 o 
   4   3  11        5.12        5.95      4.85 o 
   5   3  11     1240.04     1202.19     25.14 o 
   6   3  11        0.79       -0.85      5.47 o 
   7   3  11       99.72      102.76      9.43 o 
   8   3  11      127.03      105.66     11.36 o 
   9   3  11       36.13       34.53     11.03 o 
  10   3  11       87.91       95.55     14.66 o 
  11   3  11      199.00      191.86     18.77 o 
  12   3  11        1.27        1.56     10.87 o 
 -14   4  11      196.79      231.11     34.20 o 
 -13   4  11       27.73       52.76     18.01 o 
 -12   4  11      276.43      263.05     34.20 o 
 -11   4  11      101.03      101.27     19.62 o 
 -10   4  11      707.46      750.06     35.44 o 
  -9   4  11      231.49      249.12     23.58 o 
  -8   4  11      318.19      338.23     18.67 o 
  -7   4  11       76.58       62.18     10.97 o 
  -6   4  11       99.52      109.29     14.01 o 
  -5   4  11      229.72      177.19     13.67 o 
  -4   4  11       75.82       71.13     10.22 o 
  -3   4  11      496.45      439.31     22.77 o 
  -2   4  11        1.99       -0.52      6.20 o 
  -1   4  11       20.68       30.22      7.51 o 
   0   4  11      235.88      263.46     13.18 o 
   1   4  11       49.57       66.28      8.32 o 
   2   4  11        9.71       12.21      6.23 o 
   3   4  11      409.98      397.45     17.48 o 
   4   4  11      778.77      797.88     25.24 o 
   5   4  11      540.71      611.08     23.13 o 
   6   4  11        3.87       33.15      8.93 o 
   7   4  11       40.31       41.08     12.61 o 
   8   4  11       14.84        5.79     11.17 o 
   9   4  11       46.99       35.92     13.20 o 
  10   4  11       36.17       50.38     12.80 o 
  11   4  11       13.48       10.68     11.30 o 
  12   4  11        4.79      -18.14     15.81 o 
 -13   5  11        2.99        3.10     14.51 o 
 -12   5  11       22.24        5.72     15.16 o 
 -11   5  11        1.09        0.42     12.84 o 
 -10   5  11      294.62      346.75     28.51 o 
  -9   5  11       35.28       34.05     15.00 o 
  -8   5  11      187.49      226.65     29.99 o 
  -7   5  11      194.28      189.93     32.48 o 
  -6   5  11       47.68       46.93     10.71 o 
  -5   5  11       45.35       63.01     10.73 o 
  -4   5  11       24.85       31.63      9.23 o 
  -3   5  11       53.06       36.48      9.56 o 
  -2   5  11      759.74      741.25     24.68 o 
  -1   5  11       37.35       52.24     13.50 o 
   0   5  11      648.04      647.51     19.57 o 
   1   5  11      254.75      242.40     16.46 o 
   2   5  11      489.13      484.80     24.60 o 
   3   5  11      407.36      416.52     19.73 o 
   4   5  11       69.21       92.78     15.66 o 
   5   5  11      160.92      165.49     14.84 o 
   6   5  11      213.33      191.50     42.32 o 
   7   5  11       18.77       27.25     12.67 o 
   8   5  11      112.91      101.68     21.30 o 
   9   5  11      148.06      166.49     31.39 o 
  10   5  11       14.19        1.12     19.62 o 
  11   5  11       25.58       44.01     16.65 o 
 -11   6  11      101.38       88.37     23.82 o 
 -10   6  11       76.52      102.44     20.17 o 
  -9   6  11      106.49      131.39     20.83 o 
  -8   6  11       17.83       13.93     12.77 o 
  -7   6  11        1.28       -6.67     10.56 o 
  -6   6  11       12.88       11.00      8.94 o 
  -5   6  11      104.74      105.66     13.22 o 
  -4   6  11       55.56       48.02     10.60 o 
  -3   6  11       43.05       35.25     10.06 o 
  -2   6  11       12.19       22.51      9.26 o 
  -1   6  11       34.00       35.97     10.30 o 
   0   6  11      174.41      151.83     18.58 o 
   1   6  11        6.73        6.51      8.62 o 
   2   6  11       85.63       98.67     13.70 o 
   3   6  11        5.47       -2.39      8.51 o 
   4   6  11       21.92       37.95     12.20 o 
   5   6  11        0.19        1.04      8.88 o 
   6   6  11        0.95       -6.45      9.06 o 
   7   6  11       50.10       62.10     13.45 o 
   8   6  11        8.11       19.04     13.46 o 
   9   6  11       86.15       52.00     16.99 o 
 -10   7  11      163.75      213.24     26.58 o 
  -9   7  11        2.70        5.41     13.97 o 
  -8   7  11       27.14       21.35     14.83 o 
  -7   7  11       34.07       17.39     14.37 o 
  -6   7  11       71.90       63.83     12.66 o 
  -5   7  11        5.37        6.10      9.06 o 
  -4   7  11        0.66       -1.30      8.71 o 
  -3   7  11      375.65      373.45     21.63 o 
  -2   7  11      237.09      230.43     22.32 o 
  -1   7  11        9.07        7.05     11.44 o 
   0   7  11      364.50      324.94     37.00 o 
   1   7  11       47.82       50.45     15.86 o 
   2   7  11      122.22      122.23     19.81 o 
   3   7  11      359.62      329.84     51.01 o 
   4   7  11       10.52       29.43     14.03 o 
   5   7  11       58.44       38.03     15.62 o 
   6   7  11       30.49       30.74     15.26 o 
   7   7  11       31.22       39.66     15.62 o 
  -7   8  11        2.55      -15.14     21.86 o 
  -6   8  11       29.46       52.70     28.03 o 
  -5   8  11      104.39       64.31     17.49 o 
  -4   8  11       76.49       93.83     19.53 o 
  -3   8  11        6.65       25.66     14.95 o 
  -2   8  11        0.85      -15.53     10.35 o 
  -1   8  11       72.55       61.26     17.49 o 
   0   8  11       51.38       40.15     15.98 o 
   1   8  11       29.98       28.59     20.74 o 
   2   8  11        1.93       -0.56     17.38 o 
   3   8  11        5.78       11.77     17.94 o 
   4   8  11       72.87       68.12     18.98 o 
   5   8  11       97.41       90.17     18.43 o 
 -14   0  12        0.77      -14.58     14.58 o 
 -12   0  12       51.78       50.45     19.06 o 
 -10   0  12      399.34      381.20     33.07 o 
  -8   0  12      985.49     1024.00     31.86 o 
  -6   0  12     4919.38     4735.88     78.61 o 
  -4   0  12     6641.88     6657.99     80.26 o 
  -2   0  12      162.38      159.88     15.70 o 
   0   0  12      157.96      171.40     15.49 o 
   2   0  12     1027.60     1072.31     24.29 o 
   4   0  12     6490.98     6276.59     78.73 o 
   6   0  12      826.18      783.31     31.25 o 
   8   0  12      504.73      515.03     27.50 o 
  10   0  12      668.98      731.86     40.08 o 
  12   0  12        0.73       -6.73     13.08 o 
 -15   1  12      321.35      325.96     38.12 o 
 -14   1  12      245.68      297.67     38.68 o 
 -13   1  12      128.59      167.97     21.58 o 
 -12   1  12      150.57      121.82     27.75 o 
 -11   1  12      401.78      483.16     26.34 o 
 -10   1  12        7.56       12.29      7.97 o 
  -9   1  12      881.13      888.74     26.15 o 
  -8   1  12      113.61      125.36      9.92 o 
  -7   1  12     1550.54     1556.77     28.05 o 
  -6   1  12       39.93       42.92      5.79 o 
  -5   1  12      390.43      396.90     13.12 o 
  -4   1  12       20.33       29.85      4.92 o 
  -3   1  12      374.07      347.68     13.35 o 
  -2   1  12      749.19      751.51     14.00 o 
  -1   1  12       11.45       30.87      5.28 o 
   0   1  12      484.24      476.17     11.35 o 
   1   1  12     1145.59     1151.44     17.80 o 
   2   1  12       50.76       55.64      5.41 o 
   3   1  12       94.51      134.92      9.67 o 
   4   1  12      279.23      280.13      9.84 o 
   5   1  12      666.18      642.56     16.28 o 
   6   1  12       25.52       24.63      7.92 o 
   7   1  12     1189.23     1187.24     27.94 o 
   8   1  12      273.60      279.97     16.02 o 
   9   1  12      191.39      190.94     15.63 o 
  10   1  12      199.09      188.08     15.39 o 
  11   1  12        2.29       -8.44      8.49 o 
  12   1  12       52.20       43.87     13.29 o 
  13   1  12      129.60      137.07     18.81 o 
 -15   2  12       19.17       37.56     21.86 o 
 -14   2  12      127.16      148.00     30.83 o 
 -13   2  12        0.81       -2.24     15.70 o 
 -12   2  12      213.73      194.52     30.83 o 
 -11   2  12      523.69      482.23     26.25 o 
 -10   2  12      207.48      200.36     25.31 o 
  -9   2  12        4.00       11.48      6.39 o 
  -8   2  12        2.31       -4.48      5.34 o 
  -7   2  12       30.89       28.16      6.67 o 
  -6   2  12      846.34      834.98     19.94 o 
  -5   2  12     1123.43     1149.97     19.62 o 
  -4   2  12      389.29      395.63     11.30 o 
  -3   2  12     1000.68      977.31     18.97 o 
  -2   2  12       50.17       45.97      6.45 o 
  -1   2  12     1174.67     1162.16     19.69 o 
   0   2  12      130.90      140.90      8.03 o 
   1   2  12     1072.79      981.51     19.67 o 
   2   2  12     1563.70     1643.25     25.28 o 
   3   2  12     1052.44     1074.44     20.52 o 
   4   2  12      884.37      849.43     18.66 o 
   5   2  12       48.87       58.97      7.56 o 
   6   2  12        2.54       -2.97      5.29 o 
   7   2  12      337.20      324.81     16.25 o 
   8   2  12       59.19       76.25     11.00 o 
   9   2  12      357.09      340.89     22.32 o 
  10   2  12        5.33       13.39     21.79 o 
  11   2  12       58.59       60.93     14.09 o 
  12   2  12        0.72        0.59     11.18 o 
 -14   3  12       25.81       30.83     20.18 o 
 -13   3  12      136.35      102.59     26.91 o 
 -12   3  12      499.80      550.87     32.10 o 
 -11   3  12       15.21       25.07     13.46 o 
 -10   3  12      699.49      728.32     33.89 o 
  -9   3  12       56.28       51.70     10.62 o 
  -8   3  12       31.32       33.04      9.28 o 
  -7   3  12      760.98      774.48     24.53 o 
  -6   3  12     1630.31     1615.60     43.87 o 
  -5   3  12       81.48       88.06     10.75 o 
  -4   3  12      282.80      276.87     12.09 o 
  -3   3  12      828.21      743.52     18.38 o 
  -2   3  12     2071.23     2146.80     43.68 o 
  -1   3  12      556.94      589.97     16.86 o 
   0   3  12       16.46       18.98      6.25 o 
   1   3  12      448.42      466.65     13.32 o 
   2   3  12      289.18      289.60     17.58 o 
   3   3  12      502.74      487.14     14.43 o 
   4   3  12      346.53      349.33     12.79 o 
   5   3  12      253.53      222.19     15.66 o 
   6   3  12        0.93       -7.03      6.58 o 
   7   3  12        1.66        9.54      6.22 o 
   8   3  12       64.79       62.76     10.48 o 
   9   3  12       10.64       -4.47      8.73 o 
  10   3  12        4.38        3.54     10.22 o 
  11   3  12        5.50        1.74     10.57 o 
  12   3  12       21.66       27.04     12.56 o 
 -13   4  12        0.39      -15.08     12.75 o 
 -12   4  12       38.91       39.51     18.78 o 
 -11   4  12        5.42       15.70     13.87 o 
 -10   4  12       18.23       44.69     19.62 o 
  -9   4  12        1.09        4.08     11.47 o 
  -8   4  12        9.86       10.18     10.68 o 
  -7   4  12       96.72       92.49     12.33 o 
  -6   4  12        0.20       -1.60     10.55 o 
  -5   4  12        0.51        0.07      7.08 o 
  -4   4  12       60.09       65.09     10.44 o 
  -3   4  12      263.87      277.69     16.71 o 
  -2   4  12      748.35      777.68     22.64 o 
  -1   4  12      371.10      423.74     18.67 o 
   0   4  12     1521.41     1523.37     42.97 o 
   1   4  12     2550.36     2601.44     40.63 o 
   2   4  12       67.58       80.53      9.45 o 
   3   4  12      281.61      266.60     16.67 o 
   4   4  12       79.71       94.50     10.38 o 
   5   4  12      418.98      425.53     17.13 o 
   6   4  12      571.90      550.51     19.56 o 
   7   4  12      513.68      503.68     19.24 o 
   8   4  12      101.12       76.93     19.06 o 
   9   4  12      206.34      236.10     24.72 o 
  10   4  12       48.62       37.41     15.72 o 
  11   4  12      108.31       99.61     20.61 o 
 -12   5  12        4.27       11.73     16.02 o 
 -11   5  12      393.22      401.38     87.17 o 
 -10   5  12       11.74       57.09     33.92 o 
  -9   5  12      325.21      316.19     79.32 o 
  -8   5  12       80.82       78.34     12.86 o 
  -7   5  12      163.44      174.67     17.63 o 
  -6   5  12      124.23      116.77     13.91 o 
  -5   5  12      279.75      277.76     17.91 o 
  -4   5  12       13.96       13.26      8.86 o 
  -3   5  12       28.28       34.43     10.76 o 
  -2   5  12      517.81      527.79     30.32 o 
  -1   5  12       82.58       82.05     13.43 o 
   0   5  12      223.66      215.52     13.59 o 
   1   5  12      141.05      137.98     11.97 o 
   2   5  12       37.71       48.48      9.16 o 
   3   5  12       35.03       31.63      8.62 o 
   4   5  12       10.74        0.71      7.85 o 
   5   5  12       41.48       54.93     11.20 o 
   6   5  12       28.87       23.51     12.12 o 
   7   5  12        2.21       -3.03     10.06 o 
   8   5  12        6.38        5.08     11.69 o 
   9   5  12       36.79       40.36     15.86 o 
  10   5  12        0.04       -3.18     12.33 o 
 -11   6  12        0.63       -3.66     14.03 o 
 -10   6  12      175.88      244.67     26.74 o 
  -9   6  12        0.14       -8.39     11.41 o 
  -8   6  12      123.49      122.36     37.84 o 
  -7   6  12       24.19       31.17     10.81 o 
  -6   6  12        9.51        5.75      8.88 o 
  -5   6  12        0.52        5.16      8.59 o 
  -4   6  12       32.54       39.77     10.55 o 
  -3   6  12        8.54        5.67      8.59 o 
  -2   6  12      641.69      691.43     25.95 o 
  -1   6  12       40.22       65.54     18.64 o 
   0   6  12      200.27      250.95     17.54 o 
   1   6  12       19.07       21.63     10.20 o 
   2   6  12      131.23      136.47     15.37 o 
   3   6  12      463.54      455.36     28.37 o 
   4   6  12      779.90      834.60     29.97 o 
   5   6  12       22.87       17.10     12.68 o 
   6   6  12       47.42       53.19     16.05 o 
   7   6  12        1.63      -12.93     11.31 o 
   8   6  12       13.15       18.91     13.81 o 
   9   6  12        4.36       33.64     24.67 o 
  -9   7  12       96.39      124.05     21.23 o 
  -8   7  12       58.88       70.67     33.35 o 
  -7   7  12       27.94       31.26     15.22 o 
  -6   7  12       13.46        2.33     13.72 o 
  -5   7  12       91.92       91.46     14.39 o 
  -4   7  12        6.80       -4.89      9.11 o 
  -3   7  12       25.74       17.69     10.42 o 
  -2   7  12       93.14       92.76     13.82 o 
  -1   7  12        8.97       12.34     10.05 o 
   0   7  12       24.43       14.17     19.90 o 
   1   7  12       33.91        6.62     12.75 o 
   2   7  12       91.69       67.65     17.48 o 
   3   7  12      104.43       96.98     26.35 o 
   4   7  12      143.75      135.66     28.59 o 
   5   7  12        8.59       20.74     17.94 o 
   6   7  12        0.52       -2.80     16.26 o 
   7   7  12       24.50       11.77     19.06 o 
  -6   8  12        1.91       -8.97     21.86 o 
  -5   8  12      194.57      158.65     37.00 o 
  -4   8  12       11.45       25.90     21.30 o 
  -3   8  12       42.82       62.91     17.77 o 
  -2   8  12       30.45       40.32     16.16 o 
  -1   8  12      131.23      128.15     35.88 o 
   0   8  12      152.92      186.76     23.28 o 
   1   8  12       33.97       42.60     20.74 o 
   2   8  12       22.62       14.58     19.62 o 
   3   8  12       78.07      128.94     30.27 o 
   4   8  12       65.59       52.70     24.67 o 
 -13   0  13      283.13      371.67     40.36 o 
 -11   0  13      652.76      815.65     48.21 o 
  -9   0  13      823.47      803.88     43.73 o 
  -7   0  13        5.10        6.68      7.85 o 
  -5   0  13        8.89       13.70      6.02 o 
  -3   0  13       39.98       57.45     12.89 o 
  -1   0  13     3457.24     3576.38     51.86 o 
   1   0  13     1880.05     1769.41     33.37 o 
   3   0  13        2.83       -3.12      5.71 o 
   5   0  13      821.43      760.76     22.36 o 
   7   0  13       35.30       63.24     14.46 o 
   9   0  13       52.90       65.81     16.63 o 
  11   0  13        0.24        3.86     12.92 o 
 -15   1  13        0.61       12.56     14.60 o 
 -14   1  13       12.39        5.28     12.48 o 
 -13   1  13        6.12       15.85     12.37 o 
 -12   1  13       55.38       45.33     21.30 o 
 -11   1  13        0.06       12.45      9.96 o 
 -10   1  13      155.46      157.50     17.94 o 
  -9   1  13      292.47      301.13     20.85 o 
  -8   1  13      541.49      519.09     16.95 o 
  -7   1  13       24.81       27.66      6.77 o 
  -6   1  13     1464.50     1427.56     23.26 o 
  -5   1  13      242.69      230.99     13.29 o 
  -4   1  13     1594.83     1514.89     23.36 o 
  -3   1  13      338.99      334.51     11.93 o 
  -2   1  13        3.04        3.66      3.73 o 
  -1   1  13      335.40      335.14     11.85 o 
   0   1  13     1291.99     1263.54     19.40 o 
   1   1  13      113.18      112.09      7.77 o 
   2   1  13     3311.43     3244.37     35.00 o 
   3   1  13       96.04       96.32      7.10 o 
   4   1  13     2275.26     2188.04     27.95 o 
   5   1  13        0.70       -4.36      4.99 o 
   6   1  13      222.24      264.22     15.45 o 
   7   1  13        1.24       -8.53      6.54 o 
   8   1  13       34.56       28.82      8.98 o 
   9   1  13      106.97       86.23     12.22 o 
  10   1  13      435.26      478.39     21.43 o 
  11   1  13        7.45        4.14      9.51 o 
  12   1  13      129.07      129.26     18.12 o 
 -14   2  13      423.84      392.41     45.41 o 
 -13   2  13        2.77       17.94     19.62 o 
 -12   2  13        9.43       16.82     16.82 o 
 -11   2  13      732.92      771.17     35.08 o 
 -10   2  13      768.61      766.15     22.11 o 
  -9   2  13      685.01      668.53     20.11 o 
  -8   2  13      443.06      437.13     16.03 o 
  -7   2  13      217.20      211.85     18.27 o 
  -6   2  13      197.02      205.83     18.80 o 
  -5   2  13      203.07      218.97      9.82 o 
  -4   2  13      818.80      776.23     16.30 o 
  -3   2  13      129.44      142.54      8.94 o 
  -2   2  13        0.27       -3.95      4.66 o 
  -1   2  13       12.74        4.22      4.24 o 
   0   2  13      106.91      101.26      7.58 o 
   1   2  13       22.03       23.24      5.47 o 
   2   2  13       64.87       65.84      8.77 o 
   3   2  13      174.12      179.02     10.00 o 
   4   2  13      841.75      828.85     21.39 o 
   5   2  13     2587.30     2574.64     36.38 o 
   6   2  13        2.09        0.93      5.70 o 
   7   2  13       27.86       41.61      9.92 o 
   8   2  13      252.77      231.15     21.93 o 
   9   2  13        8.48       27.43      9.81 o 
  10   2  13       41.49       53.57     13.54 o 
  11   2  13        6.25        1.60     11.20 o 
  12   2  13      149.98      140.94     20.67 o 
 -14   3  13      221.10      197.89     35.32 o 
 -13   3  13      198.47      159.77     31.39 o 
 -12   3  13       11.04       22.75     19.34 o 
 -11   3  13        7.33        4.76     13.17 o 
 -10   3  13        7.65       15.98     18.22 o 
  -9   3  13        0.94        8.85      8.41 o 
  -8   3  13      138.67      139.13     38.87 o 
  -7   3  13      159.37      168.68     14.66 o 
  -6   3  13        0.53        6.74     10.18 o 
  -5   3  13      116.61      148.13     13.09 o 
  -4   3  13      512.32      473.23     19.11 o 
  -3   3  13     1121.87     1097.57     28.00 o 
  -2   3  13     1065.63     1026.35     22.89 o 
  -1   3  13     1493.56     1454.61     27.87 o 
   0   3  13      462.61      494.90     22.93 o 
   1   3  13      744.95      703.41     19.52 o 
   2   3  13      803.51      795.21     18.11 o 
   3   3  13      822.61      799.35     22.77 o 
   4   3  13       97.62      105.11      9.25 o 
   5   3  13       15.42       12.62      7.09 o 
   6   3  13        0.09       -3.27      5.58 o 
   7   3  13      425.62      431.13     15.82 o 
   8   3  13       12.22       22.42      8.79 o 
   9   3  13      221.90      204.14     26.58 o 
  10   3  13       22.54       12.00     11.44 o 
  11   3  13        0.29        0.39     10.77 o 
 -13   4  13        2.01        0.99     14.55 o 
 -12   4  13       87.05       60.00     29.99 o 
 -11   4  13      291.14      243.63     43.45 o 
 -10   4  13       24.58       18.76     13.57 o 
  -9   4  13       29.72       24.27     10.53 o 
  -8   4  13       34.88       19.38      9.56 o 
  -7   4  13      108.05      108.19     13.14 o 
  -6   4  13     1213.59     1212.43     32.64 o 
  -5   4  13      454.73      438.51     19.80 o 
  -4   4  13      633.44      657.82     28.75 o 
  -3   4  13      310.08      305.03     16.99 o 
  -2   4  13      327.14      338.06     16.49 o 
  -1   4  13      122.17      132.47     10.66 o 
   0   4  13        0.93       -8.36      5.58 o 
   1   4  13      438.24      421.15     16.41 o 
   2   4  13        0.84       -5.09      6.18 o 
   3   4  13      139.28      141.99     11.82 o 
   4   4  13      476.06      464.46     17.88 o 
   5   4  13      191.14      183.44     13.29 o 
   6   4  13       97.71      100.39     11.49 o 
   7   4  13      136.85      133.85     12.85 o 
   8   4  13       39.63       28.17     14.52 o 
   9   4  13       55.46       82.71     18.52 o 
  10   4  13        2.25       -3.50     12.88 o 
  11   4  13        3.26      -11.94     12.21 o 
 -12   5  13      359.41      412.68     33.75 o 
 -11   5  13        0.96       27.40     15.56 o 
 -10   5  13        1.37        6.09     13.46 o 
  -9   5  13       57.73       63.00     22.14 o 
  -8   5  13      159.09      146.60     15.60 o 
  -7   5  13      112.34      105.54     13.78 o 
  -6   5  13       27.72       11.54      8.99 o 
  -5   5  13        0.24        6.45      8.49 o 
  -4   5  13      716.77      751.70     26.38 o 
  -3   5  13      222.28      248.31     17.38 o 
  -2   5  13      648.91      603.19     23.57 o 
  -1   5  13      400.19      506.33     25.08 o 
   0   5  13       39.69       44.52      8.94 o 
   1   5  13      986.58      986.99     25.54 o 
   2   5  13      865.65      855.43     24.21 o 
   3   5  13       11.51       31.16      9.14 o 
   4   5  13      356.84      331.37     28.66 o 
   5   5  13       65.03       73.03     12.38 o 
   6   5  13      439.88      381.63     22.40 o 
   7   5  13        8.74       27.81     11.24 o 
   8   5  13      156.74      151.81     34.86 o 
   9   5  13       45.95       67.46     18.43 o 
  10   5  13       72.33       58.28     18.52 o 
 -11   6  13      325.70      336.17     31.19 o 
 -10   6  13      124.13      156.18     23.06 o 
  -9   6  13      235.58      294.51     28.24 o 
  -8   6  13       34.26       42.04     15.49 o 
  -7   6  13      118.44       92.08     16.02 o 
  -6   6  13        1.64        8.90      9.46 o 
  -5   6  13        2.71       -7.92      8.00 o 
  -4   6  13        9.80        2.38     10.07 o 
  -3   6  13      231.50      191.83     16.32 o 
  -2   6  13       21.76       19.33      9.37 o 
  -1   6  13      133.82      125.84     19.08 o 
   0   6  13       49.30       67.88     15.96 o 
   1   6  13       70.73       68.45     10.98 o 
   2   6  13        3.33       11.93      8.23 o 
   3   6  13      471.05      458.92     19.47 o 
   4   6  13        7.91       36.42      9.94 o 
   5   6  13      107.23       94.68     14.42 o 
   6   6  13        3.58       15.19     10.46 o 
   7   6  13       79.69       72.51     14.40 o 
   8   6  13        7.32        3.64     10.52 o 
  -9   7  13       56.08       62.81     18.43 o 
  -8   7  13       52.17       38.88     27.47 o 
  -7   7  13       52.57       29.04     12.24 o 
  -6   7  13        5.50        8.30     10.33 o 
  -5   7  13       27.85       16.81     10.53 o 
  -4   7  13      187.89      162.70     28.51 o 
  -3   7  13       22.39       25.64     10.81 o 
  -2   7  13      126.91      133.45     19.55 o 
  -1   7  13        0.52        3.40      9.18 o 
   0   7  13       80.37       63.50     17.23 o 
   1   7  13      134.12      128.64     20.57 o 
   2   7  13      214.58      219.14     16.16 o 
   3   7  13       36.47       37.00     20.74 o 
   4   7  13       50.46       45.97     20.18 o 
   5   7  13       44.40        6.73     18.50 o 
   6   7  13       43.69       27.47     22.42 o 
  -5   8  13       12.97       22.65     38.12 o 
  -4   8  13      104.43       82.93     37.28 o 
  -3   8  13        0.53        6.30     13.97 o 
  -2   8  13       45.55       49.13     16.59 o 
  -1   8  13        0.05       -7.07     12.34 o 
   0   8  13       53.30       30.90     16.12 o 
   1   8  13        7.27       27.58     28.87 o 
   2   8  13       27.16       46.53     22.98 o 
   3   8  13        0.01       14.01     20.18 o 
 -14   0  14       15.55       24.11     19.62 o 
 -12   0  14       29.33       30.83     17.94 o 
 -10   0  14       34.06       11.21     14.58 o 
  -8   0  14      819.71      749.57     28.72 o 
  -6   0  14     1705.68     1661.51     33.94 o 
  -4   0  14     1392.03     1291.08     28.48 o 
  -2   0  14      350.56      360.27     19.34 o 
   0   0  14     3877.65     3879.66     56.38 o 
   2   0  14     2669.48     2617.66     44.11 o 
   4   0  14      579.37      564.13     19.63 o 
   6   0  14       22.29       20.65     11.69 o 
   8   0  14      829.85      861.07     73.72 o 
  10   0  14      436.79      471.02     30.40 o 
  12   0  14       87.81       89.07     20.34 o 
 -15   1  14      436.38      551.74     34.67 o 
 -14   1  14       92.14      101.50     21.58 o 
 -13   1  14      489.91      456.03     30.00 o 
 -12   1  14      246.10      244.20     23.19 o 
 -11   1  14      167.77      135.91     22.98 o 
 -10   1  14      120.07       99.85     29.15 o 
  -9   1  14      455.21      443.48     19.84 o 
  -8   1  14      232.09      243.13     21.20 o 
  -7   1  14      277.61      300.32     13.16 o 
  -6   1  14        1.90        3.19      4.77 o 
  -5   1  14        1.39       -3.03      4.30 o 
  -4   1  14       36.56       32.88      5.85 o 
  -3   1  14      823.29      803.09     18.80 o 
  -2   1  14       70.28       72.95      6.22 o 
  -1   1  14     2416.41     2405.51     29.19 o 
   0   1  14       61.20       65.09      6.28 o 
   1   1  14      224.82      244.02      9.75 o 
   2   1  14      166.79      181.37      9.03 o 
   3   1  14      352.84      359.90     12.40 o 
   4   1  14      212.37      206.80      9.73 o 
   5   1  14      191.63      190.65     12.17 o 
   6   1  14       19.62        6.27      7.20 o 
   7   1  14       12.93       -1.52      6.87 o 
   8   1  14      157.33      189.92     14.78 o 
   9   1  14       18.66       22.51     10.02 o 
  10   1  14      117.05      121.26     16.43 o 
  11   1  14      115.30      132.90     15.24 o 
  12   1  14       68.37       85.48     16.28 o 
 -14   2  14       11.05       19.06     18.50 o 
 -13   2  14        0.02       13.45     17.94 o 
 -12   2  14      170.86      192.84     31.95 o 
 -11   2  14       25.47       31.22     13.32 o 
 -10   2  14       42.38       35.40     10.30 o 
  -9   2  14       89.76       92.22     12.24 o 
  -8   2  14       66.00       83.14      9.69 o 
  -7   2  14       15.30       14.39      6.93 o 
  -6   2  14       10.06        7.16      5.91 o 
  -5   2  14      903.38      908.58     18.60 o 
  -4   2  14       12.96        5.09      4.77 o 
  -3   2  14      722.36      752.67     18.21 o 
  -2   2  14       62.41       62.82      8.01 o 
  -1   2  14     2245.86     2262.25     31.29 o 
   0   2  14     3665.13     3667.73     59.55 o 
   1   2  14       68.82       78.75      8.33 o 
   2   2  14     1350.49     1254.77     23.21 o 
   3   2  14      824.36      825.88     18.99 o 
   4   2  14       29.62       31.65      6.89 o 
   5   2  14      916.09      841.42     20.26 o 
   6   2  14       75.51       75.32     10.69 o 
   7   2  14        1.89        0.85      7.21 o 
   8   2  14      219.00      257.01     16.82 o 
   9   2  14      165.77      194.92     15.91 o 
  10   2  14       69.63       88.10     12.97 o 
  11   2  14       17.12       18.60     11.91 o 
  12   2  14       45.80       46.05     14.54 o 
 -14   3  14        6.54        7.29     19.06 o 
 -13   3  14        0.93       -9.53     15.70 o 
 -12   3  14      108.32      147.50     21.98 o 
 -11   3  14       23.83       27.98     13.87 o 
 -10   3  14      400.07      389.55     51.41 o 
  -9   3  14       12.32       12.02      9.15 o 
  -8   3  14      834.08      773.83     32.00 o 
  -7   3  14      102.62       79.54     11.95 o 
  -6   3  14     1390.18     1426.76     36.85 o 
  -5   3  14        2.95       15.97      8.38 o 
  -4   3  14      523.37      494.21     20.23 o 
  -3   3  14      193.68      201.79     17.07 o 
  -2   3  14       61.95       59.14      8.26 o 
  -1   3  14       77.26       77.57     11.00 o 
   0   3  14        0.47       -1.54      6.02 o 
   1   3  14      123.63      118.39     10.55 o 
   2   3  14      138.86      135.76     11.34 o 
   3   3  14       89.30       73.51      8.17 o 
   4   3  14        7.74       -2.27      5.77 o 
   5   3  14       88.51       81.38      9.06 o 
   6   3  14      103.15       91.83      9.60 o 
   7   3  14      104.40      115.78     12.28 o 
   8   3  14       42.58       40.70      9.89 o 
   9   3  14      118.35       88.23     14.75 o 
  10   3  14       14.82       26.08     12.33 o 
  11   3  14       28.70       16.23     13.05 o 
 -13   4  14      249.46      165.93     35.32 o 
 -12   4  14       64.53       67.61     24.11 o 
 -11   4  14        0.63       17.38     14.27 o 
 -10   4  14        0.21       -3.87     11.71 o 
  -9   4  14       91.44       82.20     13.61 o 
  -8   4  14       71.82       50.29     11.43 o 
  -7   4  14      141.31      151.30     20.10 o 
  -6   4  14      274.08      211.51     25.86 o 
  -5   4  14       78.52      116.75     13.86 o 
  -4   4  14      651.69      628.07     34.54 o 
  -3   4  14      141.17      182.13     14.99 o 
  -2   4  14       51.54       52.52     15.11 o 
  -1   4  14      129.92      131.46     13.35 o 
   0   4  14      296.62      264.88     14.24 o 
   1   4  14      275.99      282.77     20.39 o 
   2   4  14     1010.04     1014.22     25.62 o 
   3   4  14      125.26      144.13     12.49 o 
   4   4  14      164.65      171.84     13.35 o 
   5   4  14       51.06       44.45      9.51 o 
   6   4  14        1.35       -0.52      7.17 o 
   7   4  14      101.08      112.17     12.71 o 
   8   4  14      300.94      338.47     29.99 o 
   9   4  14       83.72       86.06     18.63 o 
  10   4  14       24.08       -7.90     13.46 o 
 -12   5  14        1.16       20.73     16.42 o 
 -11   5  14      628.04      630.45     37.16 o 
 -10   5  14       47.43       51.62     17.61 o 
  -9   5  14       17.45       13.27     14.03 o 
  -8   5  14      144.51      122.27     21.13 o 
  -7   5  14      218.23      243.95     18.38 o 
  -6   5  14      110.52      102.54     13.61 o 
  -5   5  14        6.00       -6.53      8.14 o 
  -4   5  14        0.89        5.47      8.60 o 
  -3   5  14      326.60      272.53     24.16 o 
  -2   5  14       37.24       37.01     13.74 o 
  -1   5  14       20.88       19.41      9.17 o 
   0   5  14      471.91      433.98     26.05 o 
   1   5  14      864.39      872.15     24.62 o 
   2   5  14       95.86      138.77     12.60 o 
   3   5  14      318.30      274.36     16.38 o 
   4   5  14        8.99       25.03     11.14 o 
   5   5  14       17.70       14.09      8.54 o 
   6   5  14       22.46       16.54      9.91 o 
   7   5  14      140.60      148.81     16.74 o 
   8   5  14       30.91       34.22     15.72 o 
   9   5  14        8.56       38.09     16.59 o 
 -10   6  14       73.95       77.91     20.20 o 
  -9   6  14        0.14       -0.09     14.21 o 
  -8   6  14       65.32       96.81     20.46 o 
  -7   6  14        4.22       13.16     13.55 o 
  -6   6  14      157.64      187.09     17.53 o 
  -5   6  14      190.19      194.33     17.73 o 
  -4   6  14      127.79      144.87     19.35 o 
  -3   6  14        0.17      -10.21      8.22 o 
  -2   6  14      657.17      674.28     26.64 o 
  -1   6  14        0.05        2.50     12.33 o 
   0   6  14      158.40      161.78     22.98 o 
   1   6  14       56.17       49.36     10.28 o 
   2   6  14      534.04      552.08     21.52 o 
   3   6  14        8.53       48.52     10.61 o 
   4   6  14      677.87      706.60     24.43 o 
   5   6  14        5.70        9.73     10.23 o 
   6   6  14       95.27      108.75     15.72 o 
   7   6  14       17.27        7.79     14.52 o 
   8   6  14      146.58      168.31     19.06 o 
  -8   7  14       24.43       23.12     15.56 o 
  -7   7  14       65.19       83.06     14.84 o 
  -6   7  14       63.16       52.53     13.67 o 
  -5   7  14        0.94       -5.69     12.14 o 
  -4   7  14       16.33       10.65     10.78 o 
  -3   7  14       41.21       35.76     12.11 o 
  -2   7  14       89.49       87.47     14.39 o 
  -1   7  14        9.76        5.43     10.00 o 
   0   7  14       34.06       41.17     15.76 o 
   1   7  14       46.07       50.35     16.43 o 
   2   7  14        0.01        0.70      9.12 o 
   3   7  14       73.71       80.60     14.19 o 
   4   7  14       11.26       25.86     14.65 o 
   5   7  14        1.67        5.39     13.06 o 
  -4   8  14        0.11        2.59     14.12 o 
  -3   8  14       95.93       82.48     28.59 o 
  -2   8  14       34.45       30.69     16.38 o 
  -1   8  14       51.64       63.33     18.32 o 
   0   8  14       29.00       52.06     17.37 o 
   1   8  14        0.39        0.00     14.58 o 
   2   8  14       42.80        6.17     19.62 o 
 -13   0  15      509.28      466.41     41.48 o 
 -11   0  15      576.71      642.43     43.73 o 
  -9   0  15      219.27      260.11     30.83 o 
  -7   0  15       72.03       67.39     12.27 o 
  -5   0  15      377.40      383.05     16.72 o 
  -3   0  15        2.36       -7.23      7.50 o 
  -1   0  15      377.84      370.16     16.16 o 
   1   0  15       55.12       36.26     10.66 o 
   3   0  15       38.93       23.83      8.00 o 
   5   0  15      263.82      253.65     21.79 o 
   7   0  15        1.70      -14.56      9.71 o 
   9   0  15       46.11       39.03     16.36 o 
  11   0  15      153.78      177.26     23.96 o 
 -14   1  15        2.09       10.80     13.73 o 
 -13   1  15        2.34       -6.67     12.05 o 
 -12   1  15       11.00       -0.61     10.50 o 
 -11   1  15        1.12       -4.62     10.06 o 
 -10   1  15       25.01        8.14     11.21 o 
  -9   1  15      121.57      102.68     12.36 o 
  -8   1  15       90.42       73.02      9.71 o 
  -7   1  15        5.92       -8.39      5.78 o 
  -6   1  15      354.30      349.63     12.49 o 
  -5   1  15      526.04      502.41     14.32 o 
  -4   1  15      581.94      542.32     18.19 o 
  -3   1  15      505.98      507.04     18.55 o 
  -2   1  15     3918.87     3727.43     39.89 o 
  -1   1  15        0.35        7.05      4.75 o 
   0   1  15     1650.83     1601.82     23.83 o 
   1   1  15      237.29      238.27     12.87 o 
   2   1  15      395.29      406.41     12.28 o 
   3   1  15      596.56      589.55     14.73 o 
   4   1  15      213.14      203.20     18.13 o 
   5   1  15      128.88      164.11     11.87 o 
   6   1  15      178.98      195.19     14.45 o 
   7   1  15       30.59       30.28     17.39 o 
   8   1  15      731.72      774.84     25.50 o 
   9   1  15        5.68       12.24      9.76 o 
  10   1  15      255.32      277.50     18.83 o 
  11   1  15        1.94       -3.58      9.74 o 
 -14   2  15       74.78       80.72     26.91 o 
 -13   2  15        1.98        2.24     17.38 o 
 -12   2  15      211.52      201.81     32.51 o 
 -11   2  15       51.85       47.65     21.30 o 
 -10   2  15      544.17      585.46     28.10 o 
  -9   2  15       50.59       61.30     11.38 o 
  -8   2  15      698.67      694.86     25.31 o 
  -7   2  15      652.51      618.78     23.34 o 
  -6   2  15      339.67      324.13     30.37 o 
  -5   2  15     1058.30      995.17     20.09 o 
  -4   2  15        1.12       -3.88      4.59 o 
  -3   2  15      262.63      253.45     12.00 o 
  -2   2  15      283.16      263.77     18.13 o 
  -1   2  15      163.19      165.19      9.85 o 
   0   2  15       96.46      117.34      8.90 o 
   1   2  15       63.43       81.37      8.16 o 
   2   2  15      163.22      179.70     10.81 o 
   3   2  15       42.89       38.12      7.40 o 
   4   2  15       24.60       12.19      6.63 o 
   5   2  15        0.70       -1.92      5.63 o 
   6   2  15        0.18        1.41      6.85 o 
   7   2  15       47.76       32.60      9.65 o 
   8   2  15       44.64       48.44     10.98 o 
   9   2  15        2.30       -0.77      8.69 o 
  10   2  15        2.51       -5.09      9.23 o 
  11   2  15       37.86       36.69     13.90 o 
 -13   3  15       82.27       53.82     25.23 o 
 -12   3  15      103.15       98.05     39.24 o 
 -11   3  15       63.41       68.11     16.57 o 
 -10   3  15       15.11       13.83      9.83 o 
  -9   3  15       74.22       70.87     13.27 o 
  -8   3  15       56.86       46.21     10.87 o 
  -7   3  15        7.30       12.96      8.97 o 
  -6   3  15      115.92       88.02     12.50 o 
  -5   3  15      586.15      612.51     31.13 o 
  -4   3  15       42.46       40.36      9.88 o 
  -3   3  15      314.33      301.19     14.21 o 
  -2   3  15     1112.50     1165.78     26.10 o 
  -1   3  15      884.79      888.01     23.02 o 
   0   3  15      357.72      341.15     16.99 o 
   1   3  15     1409.67     1448.74     29.99 o 
   2   3  15      110.30      116.08     11.02 o 
   3   3  15      756.72      738.71     21.83 o 
   4   3  15       29.55       30.43      8.65 o 
   5   3  15      177.03      179.08     11.79 o 
   6   3  15        0.14        0.96      6.34 o 
   7   3  15      120.23      129.15     15.62 o 
   8   3  15       19.45       27.70      9.92 o 
   9   3  15       46.18       55.69     13.66 o 
  10   3  15        6.17        9.18     12.11 o 
 -13   4  15        0.83       13.01     15.08 o 
 -12   4  15      164.71      221.06     26.30 o 
 -11   4  15      219.22      323.46     42.04 o 
 -10   4  15      274.77      261.97     25.91 o 
  -9   4  15       60.59       57.14     12.45 o 
  -8   4  15      169.59      157.14     22.95 o 
  -7   4  15       36.95       25.20     11.37 o 
  -6   4  15      462.81      446.83     56.03 o 
  -5   4  15      119.40      130.32     14.28 o 
  -4   4  15      203.82      193.15     22.67 o 
  -3   4  15      743.36      698.91     25.44 o 
  -2   4  15      700.38      687.34     23.47 o 
  -1   4  15        6.88        7.75      6.71 o 
   0   4  15        0.82        3.98      7.28 o 
   1   4  15      213.15      195.11     13.43 o 
   2   4  15       13.64        5.96      7.14 o 
   3   4  15      290.18      279.60     17.84 o 
   4   4  15      129.29      131.37     12.43 o 
   5   4  15      116.58      154.53     19.37 o 
   6   4  15      398.34      423.24     30.75 o 
   7   4  15      389.99      390.33     33.13 o 
   8   4  15       46.78       57.86     28.03 o 
   9   4  15       12.84      -16.01     11.41 o 
  10   4  15       14.94       12.13     20.74 o 
 -11   5  15       17.63       46.21     18.58 o 
 -10   5  15       22.84       37.57     16.42 o 
  -9   5  15      190.36      143.02     21.76 o 
  -8   5  15      255.42      275.69     31.34 o 
  -7   5  15       67.93       81.46     13.52 o 
  -6   5  15      205.41      209.73     25.51 o 
  -5   5  15       86.93      105.78     18.94 o 
  -4   5  15      368.78      431.94     28.39 o 
  -3   5  15        8.54       16.23      9.61 o 
  -2   5  15       70.06       97.85     13.71 o 
  -1   5  15      123.31      140.06     19.23 o 
   0   5  15      818.32      805.65     23.79 o 
   1   5  15       41.88       67.81     10.62 o 
   2   5  15      703.11      743.10     23.81 o 
   3   5  15       98.87      101.46     12.34 o 
   4   5  15      139.11      151.20     14.13 o 
   5   5  15       51.48       58.40     10.97 o 
   6   5  15      239.25      279.35     32.41 o 
   7   5  15        5.10       16.19     11.21 o 
   8   5  15      262.49      210.83     42.32 o 
   9   5  15        4.50       -4.12     15.98 o 
 -10   6  15       22.56       -7.95     14.43 o 
  -9   6  15       77.28      103.62     25.79 o 
  -8   6  15        0.04      -13.52      9.29 o 
  -7   6  15       82.82      117.52     34.70 o 
  -6   6  15       59.26       41.27     16.83 o 
  -5   6  15      170.21      108.19     14.50 o 
  -4   6  15       59.36       57.70     22.74 o 
  -3   6  15       57.51       50.35     12.60 o 
  -2   6  15       39.08       28.25     10.65 o 
  -1   6  15        4.32        3.07     11.98 o 
   0   6  15       60.30       76.74     13.85 o 
   1   6  15       19.60       28.21      9.74 o 
   2   6  15      156.36      159.91     14.68 o 
   3   6  15      160.28      104.15     13.18 o 
   4   6  15       82.79       92.31     12.89 o 
   5   6  15        0.02        1.97      9.94 o 
   6   6  15        7.78        9.08     11.26 o 
   7   6  15        3.57        4.39     11.24 o 
  -7   7  15        0.45      -13.05      9.40 o 
  -6   7  15       13.01       13.53     11.75 o 
  -5   7  15        3.21        4.99     10.13 o 
  -4   7  15       56.23       60.33     17.52 o 
  -3   7  15       62.79       65.64     15.21 o 
  -2   7  15      164.35      160.67     19.21 o 
  -1   7  15       16.34       18.63     11.09 o 
   0   7  15      296.73      344.58     30.09 o 
   1   7  15       15.65       20.08     14.09 o 
   2   7  15       66.61       82.31     15.28 o 
   3   7  15        6.56        6.49     13.29 o 
   4   7  15      140.69      123.53     22.51 o 
   5   7  15       28.05       24.84     14.71 o 
  -2   8  15       51.73       22.13     16.07 o 
  -1   8  15        2.56       -3.91     17.10 o 
 -14   0  16       12.89        6.17     19.06 o 
 -12   0  16      244.35      268.52     35.32 o 
 -10   0  16       83.12       73.44     20.74 o 
  -8   0  16       70.65       49.89     17.38 o 
  -6   0  16     1201.14     1119.98     29.13 o 
  -4   0  16     3463.70     3456.10     54.69 o 
  -2   0  16     5000.99     4995.84     70.44 o 
   0   0  16      283.82      296.72     15.87 o 
   2   0  16      233.34      240.94     15.39 o 
   4   0  16     2439.38     2312.95     44.43 o 
   6   0  16      369.02      423.29     28.31 o 
   8   0  16      802.89      905.76     65.03 o 
  10   0  16       21.57        0.56     19.62 o 
 -14   1  16      147.95       96.98     27.47 o 
 -13   1  16      125.24      150.28     20.96 o 
 -12   1  16      177.15      168.74     22.14 o 
 -11   1  16      136.82      124.79     40.08 o 
 -10   1  16      398.20      287.23     47.37 o 
  -9   1  16      785.06      745.33     32.70 o 
  -8   1  16      278.11      325.78     15.90 o 
  -7   1  16      684.81      686.40     35.28 o 
  -6   1  16        0.25        2.16      5.73 o 
  -5   1  16       46.26       57.40      9.65 o 
  -4   1  16        5.13        8.73      5.80 o 
  -3   1  16      421.89      442.33     18.41 o 
  -2   1  16       23.69       26.68      5.93 o 
  -1   1  16        0.23       -2.16      4.50 o 
   0   1  16       30.18       37.57      6.15 o 
   1   1  16      259.83      251.99     10.91 o 
   2   1  16        5.40       11.54      5.25 o 
   3   1  16      209.80      230.29     11.57 o 
   4   1  16       77.99       84.23      9.18 o 
   5   1  16        6.84       -7.85      6.43 o 
   6   1  16       30.52        9.37      8.06 o 
   7   1  16        1.00        0.52      7.56 o 
   8   1  16        1.31        6.38      9.36 o 
   9   1  16      151.02      170.63     20.05 o 
  10   1  16       20.79       40.32     11.33 o 
  11   1  16       42.38       44.29     13.00 o 
 -14   2  16       68.64       26.35     20.74 o 
 -13   2  16       19.05        5.05     17.94 o 
 -12   2  16        1.50       -2.24     16.26 o 
 -11   2  16       14.40       -5.61     15.14 o 
 -10   2  16       38.69       32.38     10.79 o 
  -9   2  16        0.29       -4.29      8.29 o 
  -8   2  16        0.06       -4.90      7.58 o 
  -7   2  16       91.58      107.97     13.25 o 
  -6   2  16       56.66       64.54     11.14 o 
  -5   2  16      274.66      255.18     16.71 o 
  -4   2  16      555.44      518.06     15.18 o 
  -3   2  16      173.73      212.49     12.78 o 
  -2   2  16      143.25      148.60     10.03 o 
  -1   2  16       59.38       65.26      7.94 o 
   0   2  16       42.21       37.32      7.18 o 
   1   2  16     1712.83     1828.41     29.80 o 
   2   2  16      180.15      185.67     11.39 o 
   3   2  16      852.06      809.95     32.92 o 
   4   2  16      162.96      184.36     14.19 o 
   5   2  16        2.95       -8.39      5.59 o 
   6   2  16       61.70       68.58     10.87 o 
   7   2  16      124.82      146.23     14.42 o 
   8   2  16      152.62      155.25     14.99 o 
   9   2  16       47.86       44.48     11.17 o 
  10   2  16        0.05       -7.08      9.07 o 
 -13   3  16      250.48      253.95     38.12 o 
 -11   3  16        0.04       10.51     12.88 o 
 -10   3  16      420.56      418.85     21.77 o 
  -9   3  16       60.39       48.86     11.61 o 
  -8   3  16      333.42      291.80     32.83 o 
  -7   3  16      377.04      315.53     20.10 o 
  -6   3  16        9.82       14.70      9.10 o 
  -5   3  16       12.27       27.80      9.64 o 
  -4   3  16      269.01      284.47     22.26 o 
  -3   3  16        4.20       12.73      7.16 o 
  -2   3  16     1260.40     1263.71     27.89 o 
  -1   3  16      224.05      187.04     12.98 o 
   0   3  16      373.16      395.82     16.67 o 
   1   3  16       28.40       34.82      8.59 o 
   2   3  16       59.11       63.32      9.95 o 
   3   3  16       27.21       27.03      8.45 o 
   4   3  16       61.68       63.92     10.10 o 
   5   3  16       77.51       76.13     15.29 o 
   6   3  16      522.03      493.94     20.00 o 
   7   3  16       21.51       20.89     11.66 o 
   8   3  16        0.75        0.72     10.00 o 
   9   3  16        0.00        9.00     13.41 o 
  10   3  16       27.55       53.00     21.48 o 
 -12   4  16      187.46      175.78     24.49 o 
 -11   4  16       45.80       68.37     19.08 o 
 -10   4  16       13.59        0.71     12.52 o 
  -9   4  16       32.40       47.16     19.18 o 
  -8   4  16       25.15       25.17     10.49 o 
  -7   4  16      506.35      495.01     37.56 o 
  -6   4  16        4.77       13.49      9.76 o 
  -5   4  16        0.93       -6.60      8.46 o 
  -4   4  16      320.12      292.33     51.47 o 
  -3   4  16       38.74       35.78     10.97 o 
  -2   4  16      289.58      305.16     18.24 o 
  -1   4  16       33.65       45.36      9.22 o 
   0   4  16      198.37      190.18     21.04 o 
   1   4  16      119.01      133.12     12.37 o 
   2   4  16      377.46      344.76     17.19 o 
   3   4  16      434.57      464.28     19.42 o 
   4   4  16        0.56        0.09      7.88 o 
   5   4  16       17.73       10.30      8.68 o 
   6   4  16       30.44       36.44     10.09 o 
   7   4  16      163.10      174.74     18.35 o 
   8   4  16      104.32       81.90     26.35 o 
   9   4  16       23.97       20.58     16.02 o 
 -11   5  16      153.07      170.38     25.06 o 
 -10   5  16        0.12       -5.28     14.41 o 
  -9   5  16       32.30       57.40     14.16 o 
  -8   5  16        7.42       14.52     10.89 o 
  -7   5  16      201.22      247.65     35.12 o 
  -6   5  16       22.94       26.56     11.11 o 
  -5   5  16      486.57      481.88     53.17 o 
  -4   5  16       75.04       76.60     13.53 o 
  -3   5  16      272.75      269.89     19.61 o 
  -2   5  16       25.29       37.30     11.32 o 
  -1   5  16       61.67       43.82     14.41 o 
   0   5  16       16.44       12.86      8.21 o 
   1   5  16       67.05       82.87     11.66 o 
   2   5  16        0.03        1.36      8.31 o 
   3   5  16       45.47       42.39     10.57 o 
   4   5  16      133.45      155.90     14.57 o 
   5   5  16       28.41       42.46     10.70 o 
   6   5  16       42.99       47.36     11.21 o 
   7   5  16        2.05       -4.70     10.59 o 
   8   5  16       25.00       26.59     16.63 o 
  -9   6  16       10.80       -1.49     13.46 o 
  -8   6  16      135.42       99.43     26.21 o 
  -7   6  16        1.89       -0.37     10.46 o 
  -6   6  16        5.96        2.64     10.00 o 
  -5   6  16       48.59       19.38     10.97 o 
  -4   6  16      185.43      207.11     18.96 o 
  -3   6  16        6.75       23.94     11.16 o 
  -2   6  16      121.26      137.54     20.79 o 
  -1   6  16      175.97      164.98     22.16 o 
   0   6  16      239.04      255.98     45.41 o 
   1   6  16       20.75       18.43      9.74 o 
   2   6  16      104.48      132.93     14.54 o 
   3   6  16        1.94       -0.41      9.08 o 
   4   6  16        7.60       17.28     10.18 o 
   5   6  16        0.10        0.70     11.20 o 
   6   6  16      165.23      138.54     25.78 o 
  -7   7  16       39.08       40.03     13.61 o 
  -6   7  16        6.46       10.77     15.04 o 
  -5   7  16      143.96      140.44     23.32 o 
  -4   7  16       19.18        4.82     11.38 o 
  -3   7  16        3.31        7.44     10.56 o 
  -2   7  16        4.02       10.81     12.51 o 
  -1   7  16        3.76       -4.13     10.51 o 
   0   7  16       82.69       83.43     28.59 o 
   1   7  16      108.38      110.00     22.43 o 
   2   7  16       25.41       12.25     12.57 o 
   3   7  16        1.33      -11.14      8.45 o 
 -13   0  17      359.08      335.23     40.92 o 
  -9   0  17     1379.77     1282.62     59.42 o 
  -7   0  17      766.05      800.68     30.89 o 
  -5   0  17      184.24      172.58     13.89 o 
  -3   0  17      277.79      269.26     33.92 o 
  -1   0  17      971.75      966.09     44.08 o 
   1   0  17      746.84      712.51     23.82 o 
   3   0  17      336.06      306.34     34.16 o 
   5   0  17        9.09       -6.73     13.17 o 
   7   0  17       41.29       50.18     15.96 o 
   9   0  17        6.23       19.92     14.77 o 
 -13   1  17       20.86       24.67     20.74 o 
 -12   1  17        8.77       17.66     13.08 o 
 -11   1  17        0.03        0.02     10.85 o 
 -10   1  17       62.30       63.77     14.67 o 
  -9   1  17        1.03        9.86      8.53 o 
  -8   1  17        1.93        3.85      7.79 o 
  -7   1  17       19.09        2.53      7.02 o 
  -6   1  17     1027.58     1015.99     21.89 o 
  -5   1  17        1.31        4.22      6.02 o 
  -4   1  17     3666.63     3719.92     45.64 o 
  -3   1  17      250.62      236.21     16.04 o 
  -2   1  17      753.69      744.25     17.04 o 
  -1   1  17     1061.60     1024.12     20.00 o 
   0   1  17      851.45      855.84     21.16 o 
   1   1  17       28.97       32.26      6.50 o 
   2   1  17     1622.08     1448.52     24.36 o 
   3   1  17       28.45       43.44      7.01 o 
   4   1  17      374.25      419.24     15.37 o 
   5   1  17      105.43      108.09     12.08 o 
   6   1  17      185.73      179.74     14.79 o 
   7   1  17        5.69       12.55      8.88 o 
   8   1  17       84.00       96.39     13.59 o 
   9   1  17       17.53       12.85     10.18 o 
  10   1  17       26.45       16.12     11.67 o 
 -13   2  17       22.30        5.61     19.62 o 
 -11   2  17       73.44       66.15     22.42 o 
 -10   2  17      260.70      250.75     31.22 o 
  -9   2  17      309.64      254.80     29.92 o 
  -8   2  17       80.04       73.41     13.74 o 
  -7   2  17      459.34      459.84     21.90 o 
  -6   2  17       25.95       51.59     11.07 o 
  -5   2  17      133.11      128.35     13.59 o 
  -4   2  17      470.89      463.68     17.12 o 
  -3   2  17     1016.33     1001.04     28.30 o 
  -2   2  17       18.37       11.46      7.46 o 
  -1   2  17      670.98      611.76     17.30 o 
   0   2  17      575.84      581.51     17.05 o 
   1   2  17        1.59       -3.41      5.62 o 
   2   2  17       16.17       17.60      7.70 o 
   3   2  17      203.89      172.70     12.55 o 
   4   2  17       23.80       22.52      7.21 o 
   5   2  17       88.94       93.06     10.19 o 
   6   2  17        7.43        8.56      9.31 o 
   7   2  17       57.88       57.99     11.50 o 
   8   2  17        1.97        4.86      9.47 o 
   9   2  17        9.98       23.26     10.90 o 
  10   2  17       17.53       31.62     12.23 o 
 -13   3  17        8.27        1.68     17.94 o 
 -12   3  17        0.08      -12.33     15.70 o 
 -11   3  17       82.03      102.27     20.20 o 
 -10   3  17        3.27        2.14      9.52 o 
  -9   3  17       64.90       56.90     12.15 o 
  -8   3  17       61.09       51.24     12.53 o 
  -7   3  17       42.31       63.68     13.93 o 
  -6   3  17       25.15       16.52     16.19 o 
  -5   3  17       67.44       63.91     12.15 o 
  -4   3  17       66.92       63.80     11.49 o 
  -3   3  17       18.00       20.70      7.88 o 
  -2   3  17      747.34      672.08     21.15 o 
  -1   3  17      990.06     1058.21     39.97 o 
   0   3  17       64.84       65.76      9.98 o 
   1   3  17      582.39      621.13     28.97 o 
   2   3  17        5.45       13.63      8.03 o 
   3   3  17      245.64      269.57     16.23 o 
   4   3  17        0.36       -4.09      6.97 o 
   5   3  17       48.19       50.11     10.44 o 
   6   3  17        2.74       14.97     10.92 o 
   7   3  17      234.26      223.89     30.70 o 
   8   3  17        9.05       17.74     11.67 o 
   9   3  17      206.51      184.88     21.17 o 
 -12   4  17       68.34       74.51     52.41 o 
 -11   4  17       73.76       64.39     22.98 o 
 -10   4  17       72.21       60.49     14.07 o 
  -9   4  17        2.91       -6.91      9.93 o 
  -8   4  17        3.19       -4.51      9.25 o 
  -7   4  17      107.21       85.56     13.79 o 
  -6   4  17      166.32      148.23     24.13 o 
  -5   4  17      325.60      222.49     23.13 o 
  -4   4  17      125.74      147.45     26.43 o 
  -3   4  17      404.83      407.00     21.42 o 
  -2   4  17      166.40      171.62     19.87 o 
  -1   4  17       70.77       62.66     10.27 o 
   0   4  17        8.69       -3.82      7.85 o 
   1   4  17        1.17       -9.99      6.66 o 
   2   4  17       67.65       59.42     10.76 o 
   3   4  17       77.24       95.22     12.03 o 
   4   4  17       59.82       80.79     11.78 o 
   5   4  17        9.05        4.70      8.79 o 
   6   4  17       11.99       32.74     10.42 o 
   7   4  17       58.07       94.52     19.77 o 
   8   4  17        2.19       16.46     14.37 o 
 -10   5  17       33.59       38.75     24.11 o 
  -9   5  17       35.33       52.08     15.31 o 
  -8   5  17        2.78       -0.75      9.83 o 
  -7   5  17       32.78       37.36     16.47 o 
  -6   5  17       87.88      108.65     15.29 o 
  -5   5  17       29.67       21.32     14.53 o 
  -4   5  17      182.64      224.38     26.06 o 
  -3   5  17      115.29      115.01     14.92 o 
  -2   5  17      225.61      214.85     28.87 o 
  -1   5  17      411.17      437.42     29.45 o 
   0   5  17        6.14        0.00      8.01 o 
   1   5  17       14.85       19.00      9.48 o 
   2   5  17       56.82       45.47     10.99 o 
   3   5  17        0.24       -5.60      8.90 o 
   4   5  17       40.68       38.76     10.84 o 
   5   5  17        3.20       -3.26      9.08 o 
   6   5  17      114.44      119.75     14.44 o 
   7   5  17       13.35       28.82     21.02 o 
  -9   6  17       15.40       26.93     16.28 o 
  -8   6  17        1.24       -1.47     13.56 o 
  -7   6  17      418.49      465.06     61.38 o 
  -6   6  17       36.64       48.15     13.31 o 
  -5   6  17       66.20       73.26     14.19 o 
  -4   6  17        5.86        3.48      9.67 o 
  -3   6  17       78.69       78.54     14.47 o 
  -2   6  17       17.49      -13.09     15.90 o 
  -1   6  17        2.87       -7.47     11.98 o 
   0   6  17       16.62        0.99     15.14 o 
   1   6  17       16.48       39.99     13.23 o 
   2   6  17       93.12       72.01     14.32 o 
   3   6  17       94.30       92.20     13.36 o 
   4   6  17       22.11       32.57     11.45 o 
   5   6  17        6.83       18.08     12.52 o 
  -5   7  17      102.46       79.86     15.63 o 
  -4   7  17       10.11       14.15     11.67 o 
  -3   7  17       27.67       34.95     13.98 o 
  -2   7  17      139.08      173.84     19.12 o 
  -1   7  17        6.00       11.81     11.75 o 
   0   7  17       93.63       91.67     20.83 o 
   1   7  17      130.19      152.20     23.30 o 
   2   7  17        0.29       20.35     12.76 o 
 -12   0  18        0.12      -21.02     14.01 o 
 -10   0  18       34.06       24.67     17.94 o 
  -8   0  18      140.65      145.75     25.23 o 
  -6   0  18     2036.41     1981.12     41.96 o 
  -4   0  18      278.68      275.25     42.02 o 
  -2   0  18       11.59        9.74      8.49 o 
   0   0  18     1945.42     1896.62     40.38 o 
   2   0  18     1431.81     1422.03     34.95 o 
   4   0  18       14.24       37.87     13.67 o 
   6   0  18       93.35       86.79     17.16 o 
   8   0  18       84.49      118.21     20.67 o 
  10   0  18      270.10      293.97     29.91 o 
 -12   1  18       89.34      116.04     28.59 o 
 -11   1  18      858.54      882.93     56.06 o 
 -10   1  18      112.83      155.90     19.71 o 
  -9   1  18      984.80      916.84     36.59 o 
  -8   1  18       31.34       44.72      9.61 o 
  -7   1  18       14.87       -2.01      6.50 o 
  -6   1  18       10.42        9.46      6.95 o 
  -5   1  18      350.71      362.97     13.98 o 
  -4   1  18       15.39       29.38      7.17 o 
  -3   1  18     1838.86     1771.76     38.80 o 
  -2   1  18     1194.47     1149.86     24.00 o 
  -1   1  18      484.10      499.77     14.66 o 
   0   1  18       54.80       50.30      7.23 o 
   1   1  18      352.77      317.76     26.09 o 
   2   1  18        1.57        1.93      5.45 o 
   3   1  18       29.93       10.34      7.86 o 
   4   1  18       39.28       32.18      7.93 o 
   5   1  18      105.49       98.90     12.29 o 
   6   1  18      110.63       83.15     12.31 o 
   7   1  18        9.82       16.08      9.80 o 
   8   1  18        0.02        3.55      9.44 o 
   9   1  18       32.70       40.49     12.37 o 
  10   1  18        5.13        9.71     10.95 o 
 -13   2  18        3.02        6.17     20.18 o 
 -12   2  18       52.33       52.70     24.11 o 
 -11   2  18       21.69       20.18     19.62 o 
 -10   2  18        0.16       10.40     10.08 o 
  -9   2  18       94.20      102.34     14.59 o 
  -8   2  18      157.23      176.55     26.57 o 
  -7   2  18       51.08       35.21     11.22 o 
  -6   2  18       51.21       64.35     11.94 o 
  -5   2  18      360.67      318.58     40.73 o 
  -4   2  18       37.60       37.15      8.48 o 
  -3   2  18      732.58      774.05     25.54 o 
  -2   2  18       14.67       19.64      7.97 o 
  -1   2  18      152.80      170.71     20.15 o 
   0   2  18       17.85       19.20      7.09 o 
   1   2  18      718.35      702.95     19.65 o 
   2   2  18     1337.57     1246.93     26.22 o 
   3   2  18      363.97      372.27     17.09 o 
   4   2  18       33.73       22.10      7.58 o 
   5   2  18      256.88      286.78     17.06 o 
   6   2  18        0.05       -5.24      8.20 o 
   7   2  18      368.41      342.58     29.55 o 
   8   2  18        0.05        9.25     10.08 o 
   9   2  18       38.20       76.02     16.44 o 
 -12   3  18       26.16       81.85     26.91 o 
 -11   3  18        0.65        0.76     13.17 o 
 -10   3  18       72.06       97.19     15.15 o 
  -9   3  18       17.36        9.95     10.04 o 
  -8   3  18      146.51      163.12     20.21 o 
  -7   3  18      152.18      138.63     17.22 o 
  -6   3  18      130.58      121.06     14.68 o 
  -5   3  18       24.13       32.20     11.97 o 
  -4   3  18      415.49      505.76     23.06 o 
  -3   3  18       10.33       22.92      8.20 o 
  -2   3  18       51.01       61.62     10.15 o 
  -1   3  18       39.65       40.73      9.33 o 
   0   3  18       73.70       92.72     11.38 o 
   1   3  18        9.25        4.50      7.58 o 
   2   3  18        0.75       17.00      8.38 o 
   3   3  18      135.45      140.53     14.78 o 
   4   3  18       47.81       47.20     10.43 o 
   5   3  18       44.11       39.29     12.70 o 
   6   3  18        0.31       -3.37      9.90 o 
   7   3  18       33.58       38.49     13.21 o 
   8   3  18       95.62       98.57     20.46 o 
   9   3  18        0.07       19.57     13.05 o 
 -11   4  18       24.05       11.20     14.92 o 
 -10   4  18        0.88        0.14     11.10 o 
  -9   4  18       76.01       68.21     14.33 o 
  -8   4  18       12.25        9.92     10.69 o 
  -7   4  18       18.64       21.64     10.97 o 
  -6   4  18      131.20      123.49     15.50 o 
  -5   4  18      273.03      289.62     38.12 o 
  -4   4  18      208.79      184.95     18.75 o 
  -3   4  18      690.72      769.90     28.85 o 
  -2   4  18       17.57       35.93     13.67 o 
  -1   4  18      117.35      131.87     12.86 o 
   0   4  18       69.91       52.97     10.54 o 
   1   4  18      110.06       98.91     12.49 o 
   2   4  18        5.38       -7.88      8.05 o 
   3   4  18        0.26       -6.37      8.07 o 
   4   4  18       29.14       17.70      9.39 o 
   5   4  18       46.02       33.62     10.79 o 
   6   4  18       51.62       46.10     11.65 o 
   7   4  18      193.52      217.06     21.23 o 
   8   4  18       61.70       84.03     20.60 o 
 -10   5  18       17.96       -4.51     15.98 o 
  -9   5  18       53.48       30.07     13.26 o 
  -8   5  18       30.87       38.69     16.25 o 
  -7   5  18      186.42      168.67     24.86 o 
  -6   5  18       20.52       27.29     11.85 o 
  -5   5  18      121.60      133.65     18.16 o 
  -4   5  18        7.47       14.17     10.53 o 
  -3   5  18       50.61       44.40     12.76 o 
  -2   5  18        6.80       -0.53     11.62 o 
  -1   5  18        2.48      -15.34     10.68 o 
   0   5  18        6.77        3.95      8.79 o 
   1   5  18       25.23       17.25     10.76 o 
   2   5  18       19.79       24.50     10.18 o 
   3   5  18       67.36       46.07     11.47 o 
   4   5  18        0.44       -4.33      8.69 o 
   5   5  18       33.08       52.17     11.92 o 
   6   5  18       40.19       44.91     11.97 o 
  -8   6  18       75.89       67.98     19.59 o 
  -7   6  18       65.83       69.84     15.16 o 
  -6   6  18       78.98      107.89     17.00 o 
  -5   6  18        1.29       -5.47     10.12 o 
  -4   6  18       66.55       59.92     14.34 o 
  -3   6  18        0.10       -8.73     12.21 o 
  -2   6  18       61.35       58.49     15.55 o 
  -1   6  18       22.20      -14.73     23.26 o 
   0   6  18       26.20       30.45     16.52 o 
   1   6  18        3.15        2.18     10.81 o 
   2   6  18       48.36       62.52     12.38 o 
   3   6  18        8.11        7.74      9.95 o 
   4   6  18       55.03       59.17     15.62 o 
  -3   7  18        0.57       15.79     12.26 o 
  -2   7  18       59.10       40.59     14.48 o 
  -1   7  18       33.66       54.73     15.00 o 
   0   7  18        9.30        5.67     16.12 o 
 -11   0  19     1129.55     1080.25     60.54 o 
  -9   0  19      536.22      536.48     41.48 o 
  -7   0  19        1.79       10.06     11.08 o 
  -5   0  19     1909.56     1817.88     41.38 o 
  -3   0  19      783.31      814.69     33.92 o 
  -1   0  19      163.62      188.83     15.41 o 
   1   0  19      360.17      291.43     38.70 o 
   3   0  19      162.76      159.16     33.02 o 
   5   0  19        0.36       11.88     14.58 o 
   7   0  19       45.57       45.33     16.42 o 
   9   0  19        7.69       36.74     17.72 o 
 -13   1  19        0.44        2.80     20.74 o 
 -12   1  19        8.59        8.97     19.06 o 
 -11   1  19       56.89       58.30     21.86 o 
 -10   1  19        2.02        7.85     16.82 o 
  -9   1  19        2.50       -3.00     10.10 o 
  -8   1  19        3.08        3.26      7.66 o 
  -7   1  19      269.60      272.54     16.33 o 
  -6   1  19      129.42      127.67     12.04 o 
  -5   1  19     1003.38     1038.69     23.35 o 
  -4   1  19     1041.11     1044.49     32.90 o 
  -3   1  19       14.33       13.37      9.05 o 
  -2   1  19      814.28      824.22     20.87 o 
  -1   1  19      477.52      466.34     14.80 o 
   0   1  19     1147.84     1129.65     22.42 o 
   1   1  19      306.36      292.08     18.51 o 
   2   1  19       20.52       23.93      6.63 o 
   3   1  19      130.42      116.90     10.79 o 
   4   1  19        0.90       -1.67      6.78 o 
   5   1  19      279.09      245.89     19.44 o 
   6   1  19        0.56       -5.37      8.30 o 
   7   1  19       76.98       79.26     13.19 o 
   8   1  19      287.13      295.53     23.68 o 
   9   1  19        5.73        0.46     10.49 o 
 -12   2  19      138.70      139.03     31.39 o 
 -11   2  19       56.96       65.03     25.23 o 
 -10   2  19      124.79      189.48     29.15 o 
  -9   2  19        4.90       16.79     16.13 o 
  -8   2  19      375.31      324.72     58.37 o 
  -7   2  19        0.09        8.76      9.72 o 
  -6   2  19       28.88       51.66     12.39 o 
  -5   2  19      135.51      126.23     17.02 o 
  -4   2  19       62.80       78.30     10.74 o 
  -3   2  19      920.61      914.66     35.04 o 
  -2   2  19       11.53       25.57      8.38 o 
  -1   2  19      209.50      230.59     15.10 o 
   0   2  19      130.98      109.53     11.83 o 
   1   2  19       12.79        6.65      8.17 o 
   2   2  19       13.83       10.14      6.93 o 
   3   2  19       30.22       35.08      8.43 o 
   4   2  19        0.60        6.62      8.23 o 
   5   2  19       10.60       19.28      9.49 o 
   6   2  19       16.95       11.38      9.51 o 
   7   2  19       12.53       37.29     11.22 o 
   8   2  19        4.23       -8.39      9.66 o 
 -11   3  19      104.81      107.17     16.80 o 
 -10   3  19       15.97       10.66     11.00 o 
  -9   3  19        1.60       -8.70      9.14 o 
  -8   3  19       53.14       59.35     13.14 o 
  -7   3  19      159.20      144.20     16.55 o 
  -6   3  19       92.34       83.68     13.69 o 
  -5   3  19      999.87     1039.68     33.40 o 
  -4   3  19      189.21      187.67     19.85 o 
  -3   3  19      272.17      261.49     31.12 o 
  -2   3  19       81.44       68.61     12.38 o 
  -1   3  19       62.90       54.13     10.21 o 
   0   3  19      132.37      111.53     12.24 o 
   1   3  19      304.44      264.80     17.72 o 
   2   3  19        7.76       19.60      8.92 o 
   3   3  19      359.69      356.38     19.25 o 
   4   3  19       51.54       58.73     11.48 o 
   5   3  19      217.77      202.41     18.21 o 
   6   3  19        6.45       17.71     11.47 o 
   7   3  19      161.17      193.88     20.06 o 
   8   3  19        9.50       11.35     17.54 o 
 -10   4  19       41.12       54.63     14.09 o 
  -9   4  19       62.73       71.34     17.41 o 
  -8   4  19      140.16      149.55     17.69 o 
  -7   4  19       66.27       77.14     14.67 o 
  -6   4  19       23.69       27.91     11.82 o 
  -5   4  19       27.92       29.23     11.67 o 
  -4   4  19       22.18       11.99     10.78 o 
  -3   4  19       19.76       22.98     10.71 o 
  -2   4  19       44.78       48.18     15.00 o 
  -1   4  19       32.33       45.69     10.32 o 
   0   4  19        1.28       -1.56      8.25 o 
   1   4  19      148.68      165.12     14.52 o 
   2   4  19      174.52      172.72     15.37 o 
   3   4  19      117.02      111.78     13.76 o 
   4   4  19        8.49        8.02      9.44 o 
   5   4  19       82.67       75.88     12.79 o 
   6   4  19       35.17       18.89     12.27 o 
   7   4  19       34.31       47.06     14.37 o 
  -9   5  19        0.21       -0.08     10.80 o 
  -8   5  19       54.21       48.67     17.02 o 
  -7   5  19       17.34       10.78     11.20 o 
  -6   5  19       86.04      105.48     23.41 o 
  -5   5  19       41.32       41.81     12.92 o 
  -4   5  19      166.47      136.48     25.97 o 
  -3   5  19      118.39      143.27     17.38 o 
  -2   5  19       41.30       42.58     13.01 o 
  -1   5  19       19.64       30.83     14.67 o 
   0   5  19       35.07       52.45     13.45 o 
   1   5  19        0.10      -11.41      8.06 o 
   2   5  19      121.86      125.85     14.53 o 
   3   5  19       16.63       16.46      9.91 o 
   4   5  19       55.85       53.82     12.32 o 
   5   5  19       56.89       67.32     12.99 o 
  -7   6  19      177.88      167.70     23.94 o 
  -6   6  19        9.50       -9.21     10.94 o 
  -5   6  19       60.55       70.38     15.48 o 
  -4   6  19       57.48       55.37     14.13 o 
  -3   6  19       11.84       -4.08     11.22 o 
  -2   6  19       81.44      102.65     16.26 o 
  -1   6  19       47.53       86.65     19.81 o 
   0   6  19        8.16        2.90     14.20 o 
   1   6  19       26.20       17.13     12.53 o 
   2   6  19        0.44       -9.06      9.56 o 
   3   6  19        3.55       -9.54      9.30 o 
 -12   0  20       81.08       82.97     26.91 o 
 -10   0  20        7.91       14.58     17.94 o 
  -8   0  20      202.70      205.18     30.83 o 
  -6   0  20        7.69        9.25     10.70 o 
  -4   0  20      168.59      152.05     15.17 o 
  -2   0  20       18.38       26.77      9.77 o 
   0   0  20     1281.94     1317.73     47.49 o 
   2   0  20       47.53       40.10     10.74 o 
   4   0  20        4.46       -3.91     11.08 o 
   6   0  20      349.46      293.19     27.13 o 
   8   0  20      505.36      645.52     37.85 o 
 -12   1  20      162.57      148.00     30.83 o 
 -11   1  20      230.55      255.63     37.56 o 
 -10   1  20      433.26      476.50     45.41 o 
  -9   1  20       16.84       15.70     19.62 o 
  -8   1  20       89.60      122.96     15.52 o 
  -7   1  20      358.95      316.44     29.21 o 
  -6   1  20      175.10      197.05     14.33 o 
  -5   1  20      484.85      515.44     17.52 o 
  -4   1  20      638.72      633.26     18.78 o 
  -3   1  20       11.54        4.07      7.97 o 
  -2   1  20      148.09      138.32     11.25 o 
  -1   1  20        1.95        9.31      6.93 o 
   0   1  20        2.24        7.64      6.10 o 
   1   1  20        0.50        3.39      5.84 o 
   2   1  20       38.19       32.02      7.19 o 
   3   1  20       25.66       18.83      7.67 o 
   4   1  20       27.07       43.19     10.61 o 
   5   1  20      206.54      183.36     15.86 o 
   6   1  20        3.31        6.56      9.05 o 
   7   1  20        5.91        7.94      9.92 o 
   8   1  20        0.70        5.32     10.74 o 
 -12   2  20        0.34        2.24     18.50 o 
 -11   2  20       13.52       31.39     21.86 o 
 -10   2  20       32.75       49.44     16.02 o 
  -9   2  20       22.74       10.51     10.79 o 
  -8   2  20       44.51       35.53     11.67 o 
  -7   2  20     1094.41     1183.55     44.58 o 
  -6   2  20      128.48      153.93     18.97 o 
  -5   2  20      192.86      173.05     16.61 o 
  -4   2  20      192.44      162.81     13.93 o 
  -3   2  20        1.43       15.90      9.46 o 
  -2   2  20      175.21      198.96     14.67 o 
  -1   2  20      455.05      411.05     23.14 o 
   0   2  20       74.55       86.77     11.78 o 
   1   2  20      390.63      366.69     18.43 o 
   2   2  20        8.88       -4.19      7.87 o 
   3   2  20      346.28      310.44     20.87 o 
   4   2  20       14.95       18.81      8.28 o 
   5   2  20      324.78      313.04     19.62 o 
   6   2  20       71.75       77.47     13.04 o 
   7   2  20       77.51      104.04     18.53 o 
   8   2  20      121.97      121.34     16.02 o 
 -11   3  20        0.05       -0.46     13.41 o 
 -10   3  20      169.49      163.02     17.97 o 
  -9   3  20       46.57       62.90     15.22 o 
  -8   3  20        9.74       19.78     11.29 o 
  -7   3  20       69.78       93.08     14.84 o 
  -6   3  20      105.09       93.18     14.84 o 
  -5   3  20       71.09       84.35     14.39 o 
  -4   3  20      115.71      116.92     15.26 o 
  -3   3  20       41.35       40.89     11.84 o 
  -2   3  20      137.49      143.87     23.70 o 
  -1   3  20        5.11        5.32      8.29 o 
   0   3  20      195.10      209.72     17.98 o 
   1   3  20       36.43       51.58     10.80 o 
   2   3  20       67.59       81.65     13.03 o 
   3   3  20        5.62        4.12      8.68 o 
   4   3  20       16.22       25.14     10.36 o 
   5   3  20       42.92       41.06     11.29 o 
   6   3  20       34.10       42.40     14.33 o 
   7   3  20        0.79        6.84     11.94 o 
 -10   4  20       10.67       20.68     12.60 o 
  -9   4  20        0.08        7.87     10.60 o 
  -8   4  20       26.31       20.42     11.44 o 
  -7   4  20      454.83      448.47     30.65 o 
  -6   4  20       13.12       21.84     12.15 o 
  -5   4  20      200.70      223.02     25.17 o 
  -4   4  20       87.13       90.44     14.86 o 
  -3   4  20       75.22       88.06     14.47 o 
  -2   4  20        0.80       -2.28     11.97 o 
  -1   4  20       99.72       78.35     12.04 o 
   0   4  20       21.74        0.56      8.81 o 
   1   4  20      314.79      316.55     19.26 o 
   2   4  20      229.56      208.26     16.76 o 
   3   4  20      115.04      151.00     15.96 o 
   4   4  20       20.54       17.87     10.49 o 
   5   4  20       59.96      102.85     14.50 o 
   6   4  20        2.67      -14.69      9.79 o 
  -8   5  20       10.66       22.21     12.21 o 
  -7   5  20       17.47        3.47     11.76 o 
  -6   5  20        0.04        8.01     11.36 o 
  -5   5  20       60.60       75.40     15.31 o 
  -4   5  20      121.64      106.76     16.53 o 
  -3   5  20      220.57      210.41     20.33 o 
  -2   5  20        1.07      -10.17     10.12 o 
  -1   5  20       30.48       32.26     15.22 o 
   0   5  20       66.89       61.85     14.35 o 
   1   5  20       75.68       57.89     12.24 o 
   2   5  20        7.26       23.84     10.95 o 
   3   5  20        0.80      -10.48      9.15 o 
   4   5  20       14.75       11.73     10.56 o 
  -5   6  20        3.21        4.86     10.95 o 
  -4   6  20       30.39       27.90     12.78 o 
  -3   6  20        3.39       -0.46     12.12 o 
  -2   6  20       29.69       17.80     15.63 o 
  -1   6  20        0.23      -11.16     12.92 o 
   0   6  20       32.61       12.42     15.96 o 
   1   6  20        0.00       -7.20     15.83 o 
 -11   0  21      166.52      224.24     35.32 o 
  -9   0  21      547.23      597.03     45.41 o 
  -7   0  21       79.99       90.25     22.98 o 
  -5   0  21      163.95      192.40     17.28 o 
  -3   0  21        0.26        4.01     11.29 o 
  -1   0  21      345.71      350.64     35.48 o 
   1   0  21       24.89       32.99     10.40 o 
   3   0  21       75.48       51.50     15.49 o 
   5   0  21        5.15        5.61     13.41 o 
   7   0  21       13.01       25.17     22.70 o 
 -11   1  21        3.11        6.73     19.06 o 
 -10   1  21       60.68       61.10     24.11 o 
  -9   1  21       11.06       30.27     19.62 o 
  -8   1  21       45.37       35.61     14.07 o 
  -7   1  21       76.97       96.55     14.22 o 
  -6   1  21       47.94       46.36      9.74 o 
  -5   1  21       28.82       32.68      8.37 o 
  -4   1  21       46.04       59.94      9.12 o 
  -3   1  21       32.10       34.24      9.28 o 
  -2   1  21      395.03      437.21     18.89 o 
  -1   1  21      109.25      102.46     10.65 o 
   0   1  21        1.50       10.91      7.42 o 
   1   1  21      108.52      100.17     17.47 o 
   2   1  21       22.43       21.51      7.30 o 
   3   1  21       65.94       65.88     10.03 o 
   4   1  21      104.59      109.54     16.25 o 
   5   1  21       55.22       62.42     12.32 o 
   6   1  21      348.79      347.93     31.48 o 
   7   1  21       70.41      109.82     15.03 o 
 -11   2  21        1.14       -3.92     18.50 o 
 -10   2  21      229.85      182.21     22.19 o 
  -9   2  21       14.56       24.75     12.00 o 
  -8   2  21      119.41      118.44     18.40 o 
  -7   2  21      167.09      226.11     32.15 o 
  -6   2  21      525.51      536.42     31.29 o 
  -5   2  21        0.44       16.20      9.99 o 
  -4   2  21      538.35      537.33     24.61 o 
  -3   2  21        4.84       -4.47      8.77 o 
  -2   2  21        2.98       11.13      8.34 o 
  -1   2  21       81.34       78.54     11.79 o 
   0   2  21      267.28      283.70     17.74 o 
   1   2  21        1.72       -9.87      7.41 o 
   2   2  21        0.02       -7.65      8.11 o 
   3   2  21      129.06      133.77     14.16 o 
   4   2  21      121.98      137.34     14.92 o 
   5   2  21       10.98       15.40     11.91 o 
   6   2  21        5.88        9.08     12.04 o 
   7   2  21       14.69       52.21     15.33 o 
 -10   3  21        2.56        8.93     11.36 o 
  -9   3  21      178.07      156.33     28.39 o 
  -8   3  21       21.22       22.04     12.11 o 
  -7   3  21      397.68      355.94     24.01 o 
  -6   3  21      243.98      253.62     31.11 o 
  -5   3  21        0.64       -2.90      9.91 o 
  -4   3  21       89.80      116.76     15.61 o 
  -3   3  21      278.95      264.68     20.56 o 
  -2   3  21        6.04       15.13     15.20 o 
  -1   3  21      382.49      406.44     30.50 o 
   0   3  21      266.71      275.96     17.99 o 
   1   3  21      291.47      317.89     22.47 o 
   2   3  21        0.76        3.34      9.07 o 
   3   3  21      276.40      287.11     19.88 o 
   4   3  21        1.29       -1.67      9.50 o 
   5   3  21        5.29        3.95     11.94 o 
   6   3  21       41.62       74.92     15.99 o 
  -9   4  21        0.12       19.65     12.30 o 
  -8   4  21        1.94       -6.89     10.04 o 
  -7   4  21        1.46       -2.66     11.40 o 
  -6   4  21        0.80        4.00     11.71 o 
  -5   4  21       10.96       15.83     11.95 o 
  -4   4  21       92.20       82.36     16.24 o 
  -3   4  21      167.80      165.55     33.73 o 
  -2   4  21      155.86      158.20     21.93 o 
  -1   4  21        1.32       20.30      9.90 o 
   0   4  21      104.64      110.01     14.04 o 
   1   4  21       16.27       19.29      9.87 o 
   2   4  21       22.80       13.93     10.13 o 
   3   4  21        1.58        1.69      9.69 o 
   4   4  21       17.99       26.22     11.27 o 
   5   4  21        0.65        1.14     10.28 o 
  -7   5  21      105.77       99.18     17.19 o 
  -6   5  21      150.17      140.71     18.42 o 
  -5   5  21        0.40       14.61     14.68 o 
  -4   5  21        2.69       -2.06     10.64 o 
  -3   5  21       23.88       13.17     11.66 o 
  -2   5  21       20.72       16.87     12.35 o 
  -1   5  21      196.05      148.13     34.20 o 
   0   5  21       84.12       81.34     15.67 o 
   1   5  21       75.15       87.50     14.02 o 
   2   5  21       38.45       50.83     12.61 o 
   3   5  21        7.23       -5.54     10.43 o 
 -10   0  22        1.70        2.24     17.94 o 
  -8   0  22      127.87      116.60     25.79 o 
  -6   0  22      425.75      468.34     35.60 o 
  -4   0  22        3.91        6.89      9.79 o 
  -2   0  22      120.18      115.04     14.33 o 
   0   0  22      188.57      175.16     24.24 o 
   2   0  22       96.11       96.29     14.32 o 
   4   0  22      293.00      311.54     28.14 o 
   6   0  22      125.48      120.41     24.95 o 
 -10   1  22       77.38       87.45     26.91 o 
  -9   1  22      153.59      218.07     34.20 o 
  -8   1  22      135.34      159.38     21.76 o 
  -7   1  22       32.84       55.91     13.02 o 
  -6   1  22       87.01      101.83     22.55 o 
  -5   1  22       25.28       38.39     10.08 o 
  -4   1  22      236.12      246.69     16.22 o 
  -3   1  22        0.62        1.86      7.69 o 
  -2   1  22        1.93        6.18      8.30 o 
  -1   1  22       22.61       16.17      8.01 o 
   0   1  22        0.07       -2.02      6.95 o 
   1   1  22      175.04      162.95     16.30 o 
   2   1  22       47.66       36.58      9.52 o 
   3   1  22        2.26       -9.79      6.93 o 
   4   1  22       10.37        7.38      9.77 o 
   5   1  22        3.11        8.87     10.33 o 
   6   1  22        0.02        9.27     10.69 o 
 -10   2  22        6.91        5.46     13.32 o 
  -9   2  22       10.91       11.95     11.83 o 
  -8   2  22       28.24       28.77     12.55 o 
  -7   2  22       36.85       23.96     13.31 o 
  -6   2  22        1.11       -5.72      9.54 o 
  -5   2  22       60.75       38.47     12.04 o 
  -4   2  22       22.00        8.76     10.46 o 
  -3   2  22        0.60        2.54      9.53 o 
  -2   2  22       50.96       76.15     13.26 o 
  -1   2  22      384.90      373.52     40.79 o 
   0   2  22        0.15       -0.15      8.54 o 
   1   2  22      102.06      104.83     13.48 o 
   2   2  22       86.88      101.69     14.74 o 
   3   2  22       12.56       20.56     10.26 o 
   4   2  22      123.40      122.08     18.13 o 
   5   2  22       81.09       81.05     16.72 o 
   6   2  22       32.32       42.27     14.87 o 
  -9   3  22       23.73       21.30     12.22 o 
  -8   3  22      107.04       94.61     20.05 o 
  -7   3  22       10.66       28.57     12.92 o 
  -6   3  22      242.96      273.72     21.94 o 
  -5   3  22      591.64      585.89     35.32 o 
  -4   3  22      178.40      248.49     27.39 o 
  -3   3  22       54.51       70.27     13.77 o 
  -2   3  22      297.08      286.70     20.98 o 
  -1   3  22       15.89       17.20      9.68 o 
   0   3  22      182.23      191.42     18.90 o 
   1   3  22        0.50      -12.30      8.20 o 
   2   3  22       46.70       48.28     11.87 o 
   3   3  22        0.39        6.59      9.77 o 
   4   3  22       25.96       21.85     11.11 o 
   5   3  22        4.13      -11.17     10.92 o 
  -8   4  22       45.87       44.29     14.44 o 
  -7   4  22        2.35       12.61     11.94 o 
  -6   4  22        0.59        1.89     17.92 o 
  -5   4  22       72.44       61.27     14.68 o 
  -4   4  22       20.81       11.12     10.90 o 
  -3   4  22      393.04      389.40     42.36 o 
  -2   4  22       88.13       87.89     19.22 o 
  -1   4  22      229.18      260.62     29.61 o 
   0   4  22       32.58       28.41     11.02 o 
   1   4  22      119.44      101.65     14.13 o 
   2   4  22       31.45       44.90     12.34 o 
   3   4  22        2.23        6.34     10.43 o 
  -5   5  22      113.08      119.71     21.21 o 
  -4   5  22      155.05      174.10     19.45 o 
  -3   5  22       46.78       62.47     15.15 o 
  -2   5  22        0.21      -14.49      9.66 o 
  -1   5  22        9.12       -6.88     19.06 o 
   0   5  22        5.42      -10.04     10.87 o 
   1   5  22        0.35       -7.61     11.81 o 
  -9   0  23      247.99      230.96     34.20 o 
  -7   0  23       57.36       72.88     24.67 o 
  -5   0  23      244.06      200.32     21.98 o 
  -3   0  23       68.40       48.19     12.42 o 
  -1   0  23       94.76       88.67     23.94 o 
   1   0  23       65.06       61.87     12.98 o 
   3   0  23      108.64      107.13     20.39 o 
   5   0  23       18.23       39.52     17.44 o 
 -10   1  23       71.75       66.71     25.23 o 
  -9   1  23        3.41        1.12     19.06 o 
  -8   1  23       21.37       -7.85     18.50 o 
  -7   1  23      102.22      127.20     16.42 o 
  -6   1  23        6.37       11.21     12.68 o 
  -5   1  23       30.55       37.96     12.38 o 
  -4   1  23        4.92      -10.79      7.19 o 
  -3   1  23       33.68       30.92     10.76 o 
  -2   1  23       60.22       85.69     20.37 o 
  -1   1  23       42.95       45.39      9.55 o 
   0   1  23      333.46      313.59     16.71 o 
   1   1  23        3.84        4.92      7.85 o 
   2   1  23      251.60      289.30     16.88 o 
   3   1  23        0.50        6.24      9.31 o 
   4   1  23       24.21       13.88     12.62 o 
   5   1  23       79.17      104.15     14.98 o 
  -9   2  23       29.50       30.64     21.02 o 
  -8   2  23       35.80       22.08     15.14 o 
  -7   2  23       91.55      107.24     16.35 o 
  -6   2  23      309.04      357.61     25.09 o 
  -5   2  23       13.20       27.30     11.96 o 
  -4   2  23      428.31      378.85     46.40 o 
  -3   2  23       16.31       15.40      9.60 o 
  -2   2  23        2.57        7.04     10.05 o 
  -1   2  23      125.95      151.06     15.12 o 
   0   2  23       13.63        1.35      8.80 o 
   1   2  23        1.87        1.42      8.94 o 
   2   2  23        0.22       -0.74      9.20 o 
   3   2  23       18.03       19.23     10.30 o 
   4   2  23        1.15       14.80     12.59 o 
   5   2  23        3.89       18.07     13.14 o 
  -8   3  23        0.57       -8.88     11.17 o 
  -7   3  23      111.06      108.49     17.34 o 
  -6   3  23       23.93       26.82     18.48 o 
  -5   3  23        0.85        7.61     11.32 o 
  -4   3  23       21.04       43.88     13.30 o 
  -3   3  23      406.90      464.21     46.37 o 
  -2   3  23        0.09       -6.48     13.73 o 
  -1   3  23       85.69       78.62     13.31 o 
   0   3  23        2.82        2.36      9.57 o 
   1   3  23       12.38       11.88     10.20 o 
   2   3  23        0.57      -12.62      9.00 o 
   3   3  23       33.99       35.17     12.43 o 
   4   3  23        8.32       17.99     13.26 o 
  -6   4  23      271.93      340.56     46.05 o 
  -5   4  23        0.67        4.01     11.09 o 
  -4   4  23        4.10        1.97     11.03 o 
  -3   4  23       59.72       61.48     14.89 o 
  -2   4  23      107.66      108.72     21.00 o 
  -1   4  23       10.62        7.23     13.67 o 
   0   4  23        3.04       -0.96      9.90 o 
   1   4  23       83.07       79.41     13.84 o 
   2   4  23       12.40       19.21     12.54 o 
  -8   0  24       14.18       10.09     20.18 o 
  -6   0  24        1.59        6.38     13.24 o 
  -4   0  24       25.14       31.92     11.76 o 
  -2   0  24      397.45      457.84     29.08 o 
   0   0  24      392.94      465.27     39.52 o 
   2   0  24        5.21       -1.75     11.38 o 
   4   0  24        1.92      -14.29     12.68 o 
  -8   1  24       75.27       44.29     24.11 o 
  -7   1  24        0.67        6.78     11.20 o 
  -6   1  24      272.84      316.15     23.27 o 
  -5   1  24      274.21      263.67     28.45 o 
  -4   1  24       89.53      110.48     13.39 o 
  -3   1  24       92.62       94.22     13.29 o 
  -2   1  24        3.06       10.25     10.29 o 
  -1   1  24       70.32       92.53     13.51 o 
   0   1  24        2.64        7.81      9.19 o 
   1   1  24       93.62       91.10     16.75 o 
   2   1  24        5.58        5.88     10.11 o 
   3   1  24        1.47       -8.70     12.22 o 
   4   1  24        1.12        3.99     10.18 o 
  -8   2  24       35.94       60.42     15.56 o 
  -7   2  24      128.29      167.63     18.97 o 
  -6   2  24       19.11       19.86     12.52 o 
  -5   2  24       70.67       82.50     15.47 o 
  -4   2  24       66.47       49.48     13.65 o 
  -3   2  24       43.78       64.85     12.26 o 
  -2   2  24      221.66      232.36     20.57 o 
  -1   2  24       17.31       16.98     10.05 o 
   0   2  24       39.78       34.16     11.27 o 
   1   2  24        3.63       13.21     10.76 o 
   2   2  24        1.02       -3.20      9.49 o 
   3   2  24      102.02      113.94     15.13 o 
  -6   3  24      274.75      270.80     58.94 o 
  -5   3  24       32.39       28.78     12.64 o 
  -4   3  24        1.37       -5.33     10.38 o 
  -3   3  24        1.20       -7.33     19.28 o 
  -2   3  24       40.91       36.08     27.75 o 
  -1   3  24        3.87       11.57     13.27 o 
   0   3  24       19.26       19.01     11.03 o 
   1   3  24      153.92      160.19     16.89 o 
   2   3  24       96.42      126.21     15.67 o 
  -3   4  24      123.57      139.79     20.83 o 
  -2   4  24       17.78        8.42     14.81 o 
  -1   4  24        0.17        1.12     14.27 o 
  -5   0  25      440.36      453.49     32.50 o 
  -3   0  25       94.05      112.88     18.54 o 
  -1   0  25       24.62       16.82     11.33 o 
   1   0  25        6.99       13.25     11.18 o 
  -7   1  25       22.79       23.29     15.32 o 
  -6   1  25        9.42       24.30     12.29 o 
  -5   1  25       39.22       39.60     13.36 o 
  -4   1  25      219.23      256.09     23.27 o 
  -3   1  25        0.06       14.83     10.17 o 
  -2   1  25      193.86      166.09     18.41 o 
  -1   1  25        5.58        0.47      9.14 o 
   0   1  25       23.74       31.14     11.01 o 
   1   1  25       34.89       38.39     11.81 o 
   2   1  25        5.55        8.53     10.04 o 
  -6   2  25       55.43       49.12     14.76 o 
  -5   2  25        5.66       -3.64     10.88 o 
  -4   2  25       77.29       85.50     15.68 o 
  -3   2  25       19.33       13.68     11.86 o 
  -2   2  25       16.93       24.79     11.94 o 
  -1   2  25       33.18       28.24     11.89 o 
   0   2  25      201.44      209.47     18.06 o 
   1   2  25       10.92       23.49     11.04 o 
  -4   3  25       14.21       -8.20      9.90 o 
  -3   3  25       33.16        1.66     16.39 o 
  -2   3  25        4.49       -2.54     13.67 o 
  -1   3  25       26.08       16.58     12.57 o 
  -4   0  26      195.04      239.45     75.68 o 
  -2   0  26       12.52        7.30     14.27 o 
   0   0  26        0.57       -2.66     10.79 o 
  -4   1  26       92.57       94.31     20.25 o 
  -3   1  26        9.02       18.95     10.48 o 
  -2   1  26       39.10       33.99     18.02 o 
  -1   1  26       35.96       57.16     12.55 o 
                                                 
